# Supplementary material for: Development and validation of a 1 K sika deer (Cervus nippon) SNP Chip
Source: BMC Genom Data. 2021 Sep 17;22:35. doi: 10.1186/s12863-021-00994-z (PMC8447661; doi:10.1186/s12863-021-00994-z)
Supplement: Supplementary file 2 — Additional file 2 Table S1. MAF, Fst and score information of 1000 SNP sites. [file 12863_2021_994_MOESM2_ESM.xlsx]

## Sheet: Sheet1
SNP	Score	MAF	Fst	UNADJ	FDR_BH	FDR_BY
1	1	0.3411	0.997429	1.382e-234	1.193e-233	1.323e-232
2	1	0.3512	1	1.382e-234	1.193e-233	1.323e-232
3	0.996	0.3511	1	1.382e-234	1.193e-233	1.323e-232
4	0.965	0.3502	1	1.382e-234	1.193e-233	1.323e-232
5	0.996	0.3513	0.997409	1.382e-234	1.193e-233	1.323e-232
6	1	0.3482	0.997409	1.382e-234	1.193e-233	1.323e-232
7	1	0.3418	0.997409	1.382e-234	1.193e-233	1.323e-232
8	1	0.3484	0.997409	1.382e-234	1.193e-233	1.323e-232
9	1	0.3492	0.997409	1.382e-234	1.193e-233	1.323e-232
10	1	0.3522	1	1.382e-234	1.193e-233	1.323e-232
11	1	0.3528	1	1.382e-234	1.193e-233	1.323e-232
12	0.996	0.3463	1	1.382e-234	1.193e-233	1.323e-232
13	1	0.3512	1	1.382e-234	1.193e-233	1.323e-232
14	1	0.3541	1	1.382e-234	1.193e-233	1.323e-232
15	1	0.347	0.997409	1.382e-234	1.193e-233	1.323e-232
16	1	0.3491	0.997409	1.382e-234	1.193e-233	1.323e-232
17	0.996	0.3516	1	1.382e-234	1.193e-233	1.323e-232
18	0.976	0.3502	0.997409	1.382e-234	1.193e-233	1.323e-232
19	1	0.3451	1	1.382e-234	1.193e-233	1.323e-232
20	0.988	0.3512	1	1.382e-234	1.193e-233	1.323e-232
21	1	0.3483	1	1.382e-234	1.193e-233	1.323e-232
22	1	0.3505	1	1.382e-234	1.193e-233	1.323e-232
23	1	0.3488	1	1.382e-234	1.193e-233	1.323e-232
24	1	0.3448	0.997416	1.382e-234	1.193e-233	1.323e-232
25	1	0.3513	1	1.382e-234	1.193e-233	1.323e-232
26	0.976	0.3499	1	1.382e-234	1.193e-233	1.323e-232
27	0.976	0.35	0.997409	1.382e-234	1.193e-233	1.323e-232
28	1	0.3529	1	1.382e-234	1.193e-233	1.323e-232
29	1	0.3485	1	1.382e-234	1.193e-233	1.323e-232
30	1	0.3503	1	1.382e-234	1.193e-233	1.323e-232
31	0.996	0.3494	1	1.382e-234	1.193e-233	1.323e-232
32	0.988	0.3464	0.997409	1.382e-234	1.193e-233	1.323e-232
33	1	0.3458	0.997416	1.382e-234	1.193e-233	1.323e-232
34	0.996	0.3464	0.997409	1.382e-234	1.193e-233	1.323e-232
35	1	0.3492	1	1.382e-234	1.193e-233	1.323e-232
36	1	0.3475	0.997409	1.382e-234	1.193e-233	1.323e-232
37	1	0.3456	1	1.382e-234	1.193e-233	1.323e-232
38	0.988	0.3484	1	1.382e-234	1.193e-233	1.323e-232
39	0.996	0.346	1	1.382e-234	1.193e-233	1.323e-232
40	0.976	0.3485	1	1.382e-234	1.193e-233	1.323e-232
41	0.996	0.3509	0.997409	1.382e-234	1.193e-233	1.323e-232
42	1	0.3455	0.997416	1.382e-234	1.193e-233	1.323e-232
43	0.996	0.3518	1	1.382e-234	1.193e-233	1.323e-232
44	1	0.3499	1	1.382e-234	1.193e-233	1.323e-232
45	0.965	0.347	1	1.382e-234	1.193e-233	1.323e-232
46	0.988	0.3492	0.997409	1.382e-234	1.193e-233	1.323e-232
47	1	0.3506	0.997409	1.382e-234	1.193e-233	1.323e-232
48	1	0.3492	1	1.382e-234	1.193e-233	1.323e-232
49	1	0.3518	1	1.382e-234	1.193e-233	1.323e-232
50	0.976	0.3489	1	1.382e-234	1.193e-233	1.323e-232
51	1	0.3521	1	1.382e-234	1.193e-233	1.323e-232
52	0.976	0.348	0.994832	1.382e-234	1.193e-233	1.323e-232
53	0.996	0.3485	0.994832	1.382e-234	1.193e-233	1.323e-232
54	1	0.3482	1	1.382e-234	1.193e-233	1.323e-232
55	0.976	0.3458	1	1.382e-234	1.193e-233	1.323e-232
56	1	0.3447	1	1.382e-234	1.193e-233	1.323e-232
57	1	0.3522	0.997409	1.382e-234	1.193e-233	1.323e-232
58	0.996	0.35	0.994845	1.382e-234	1.193e-233	1.323e-232
59	0.976	0.3499	1	1.382e-234	1.193e-233	1.323e-232
60	0.988	0.3465	0.994832	1.382e-234	1.193e-233	1.323e-232
61	1	0.3435	1	1.382e-234	1.193e-233	1.323e-232
62	0.976	0.3521	1	1.382e-234	1.193e-233	1.323e-232
63	0.976	0.3534	1	1.382e-234	1.193e-233	1.323e-232
64	0.976	0.3491	1	1.382e-234	1.193e-233	1.323e-232
65	0.996	0.3523	1	1.382e-234	1.193e-233	1.323e-232
66	1	0.3536	1	1.382e-234	1.193e-233	1.323e-232
67	0.976	0.3482	1	1.382e-234	1.193e-233	1.323e-232
68	1	0.3473	1	1.382e-234	1.193e-233	1.323e-232
69	0.976	0.347	1	1.382e-234	1.193e-233	1.323e-232
70	1	0.3479	1	1.382e-234	1.193e-233	1.323e-232
71	0.949	0.3489	0.997416	1.382e-234	1.193e-233	1.323e-232
72	0.988	0.3474	0.997409	1.382e-234	1.193e-233	1.323e-232
73	1	0.346	0.997409	1.382e-234	1.193e-233	1.323e-232
74	1	0.3484	0.997416	1.382e-234	1.193e-233	1.323e-232
75	0.976	0.349	0.997409	1.382e-234	1.193e-233	1.323e-232
76	1	0.3498	0.992268	1.382e-234	1.193e-233	1.323e-232
77	1	0.3542	1	1.382e-234	1.193e-233	1.323e-232
78	1	0.3416	1	1.382e-234	1.193e-233	1.323e-232
79	1	0.3471	1	1.382e-234	1.193e-233	1.323e-232
80	0.996	0.3489	1	1.382e-234	1.193e-233	1.323e-232
81	1	0.3472	1	1.382e-234	1.193e-233	1.323e-232
82	1	0.3446	1	1.382e-234	1.193e-233	1.323e-232
83	1	0.3488	1	1.382e-234	1.193e-233	1.323e-232
84	1	0.3509	0.997409	1.382e-234	1.193e-233	1.323e-232
85	0.988	0.3481	1	1.382e-234	1.193e-233	1.323e-232
86	1	0.35	1	1.382e-234	1.193e-233	1.323e-232
87	0.996	0.3494	1	1.382e-234	1.193e-233	1.323e-232
88	0.976	0.3437	1	1.382e-234	1.193e-233	1.323e-232
89	0.976	0.3494	1	1.382e-234	1.193e-233	1.323e-232
90	1	0.346	1	1.382e-234	1.193e-233	1.323e-232
91	0.976	0.3451	1	1.382e-234	1.193e-233	1.323e-232
92	0.976	0.3501	1	1.382e-234	1.193e-233	1.323e-232
93	1	0.346	1	1.382e-234	1.193e-233	1.323e-232
94	1	0.3459	1	1.382e-234	1.193e-233	1.323e-232
95	0.976	0.3431	1	1.382e-234	1.193e-233	1.323e-232
96	0.976	0.3482	1	1.382e-234	1.193e-233	1.323e-232
97	1	0.3477	1	1.382e-234	1.193e-233	1.323e-232
98	1	0.3431	1	1.382e-234	1.193e-233	1.323e-232
99	1	0.3494	1	1.382e-234	1.193e-233	1.323e-232
100	1	0.3505	1	1.382e-234	1.193e-233	1.323e-232
101	0.996	0.3451	1	1.382e-234	1.193e-233	1.323e-232
102	0.988	0.3458	1	1.382e-234	1.193e-233	1.323e-232
103	1	0.3473	1	1.382e-234	1.193e-233	1.323e-232
104	0.996	0.3504	1	1.382e-234	1.193e-233	1.323e-232
105	1	0.3528	1	1.382e-234	1.193e-233	1.323e-232
106	0.965	0.3455	1	1.382e-234	1.193e-233	1.323e-232
107	1	0.3498	1	1.382e-234	1.193e-233	1.323e-232
108	0.996	0.3489	1	1.382e-234	1.193e-233	1.323e-232
109	1	0.3453	1	1.382e-234	1.193e-233	1.323e-232
110	0.996	0.3474	1	1.382e-234	1.193e-233	1.323e-232
111	0.996	0.35	0.997409	1.382e-234	1.193e-233	1.323e-232
112	0.976	0.3418	1	1.382e-234	1.193e-233	1.323e-232
113	0.996	0.3512	1	1.382e-234	1.193e-233	1.323e-232
114	0.976	0.3475	0.997409	1.382e-234	1.193e-233	1.323e-232
115	0.996	0.3456	1	1.382e-234	1.193e-233	1.323e-232
116	1	0.3463	1	1.382e-234	1.193e-233	1.323e-232
117	0.996	0.3456	0.997409	1.382e-234	1.193e-233	1.323e-232
118	0.976	0.3533	0.997409	1.382e-234	1.193e-233	1.323e-232
119	1	0.3512	0.997409	1.382e-234	1.193e-233	1.323e-232
120	1	0.3458	0.997423	1.382e-234	1.193e-233	1.323e-232
121	0.976	0.3457	0.997423	1.382e-234	1.193e-233	1.323e-232
122	0.965	0.3502	0.997409	1.382e-234	1.193e-233	1.323e-232
123	1	0.3511	0.997416	1.382e-234	1.193e-233	1.323e-232
124	0.976	0.3479	0.997423	1.382e-234	1.193e-233	1.323e-232
125	1	0.3516	0.997416	1.382e-234	1.193e-233	1.323e-232
126	0.935	0.3505	0.997429	1.382e-234	1.193e-233	1.323e-232
127	0.976	0.351	0.997423	1.382e-234	1.193e-233	1.323e-232
128	0.996	0.3458	1	1.382e-234	1.193e-233	1.323e-232
129	1	0.3477	1	1.382e-234	1.193e-233	1.323e-232
130	1	0.3531	1	1.382e-234	1.193e-233	1.323e-232
131	0.996	0.3515	1	1.382e-234	1.193e-233	1.323e-232
132	1	0.3525	1	1.382e-234	1.193e-233	1.323e-232
133	1	0.3489	1	1.382e-234	1.193e-233	1.323e-232
134	0.976	0.3484	1	1.382e-234	1.193e-233	1.323e-232
135	0.996	0.3549	1	1.382e-234	1.193e-233	1.323e-232
136	1	0.3482	1	1.382e-234	1.193e-233	1.323e-232
137	1	0.3475	1	1.382e-234	1.193e-233	1.323e-232
138	1	0.3509	1	1.382e-234	1.193e-233	1.323e-232
139	1	0.3532	1	1.382e-234	1.193e-233	1.323e-232
140	1	0.3488	1	1.382e-234	1.193e-233	1.323e-232
141	1	0.3495	1	1.382e-234	1.193e-233	1.323e-232
142	1	0.3498	0.997416	1.382e-234	1.193e-233	1.323e-232
143	1	0.3508	1	1.382e-234	1.193e-233	1.323e-232
144	1	0.3506	1	1.382e-234	1.193e-233	1.323e-232
145	0.976	0.3547	0.994832	1.382e-234	1.193e-233	1.323e-232
146	1	0.3527	1	1.382e-234	1.193e-233	1.323e-232
147	1	0.3504	0.997409	1.382e-234	1.193e-233	1.323e-232
148	1	0.3512	1	1.382e-234	1.193e-233	1.323e-232
149	1	0.3546	0.997409	1.382e-234	1.193e-233	1.323e-232
150	0.996	0.3498	1	1.382e-234	1.193e-233	1.323e-232
151	0.976	0.3494	1	1.382e-234	1.193e-233	1.323e-232
152	1	0.3475	1	1.382e-234	1.193e-233	1.323e-232
153	1	0.3484	1	1.382e-234	1.193e-233	1.323e-232
154	0.976	0.3521	0.994832	1.382e-234	1.193e-233	1.323e-232
155	1	0.3485	1	1.382e-234	1.193e-233	1.323e-232
156	0.949	0.3452	1	1.382e-234	1.193e-233	1.323e-232
157	0.996	0.3483	1	1.382e-234	1.193e-233	1.323e-232
158	0.996	0.3492	1	1.382e-234	1.193e-233	1.323e-232
159	0.976	0.3486	0.994845	1.382e-234	1.193e-233	1.323e-232
160	1	0.3452	1	1.382e-234	1.193e-233	1.323e-232
161	0.996	0.352	0.997409	1.382e-234	1.193e-233	1.323e-232
162	1	0.3458	1	1.382e-234	1.193e-233	1.323e-232
163	1	0.3512	1	5.563e-234	1.193e-233	1.323e-232
164	0.976	0.349	1	5.563e-234	1.193e-233	1.323e-232
165	0.988	0.3514	1	5.563e-234	1.193e-233	1.323e-232
166	0.949	0.3506	1	5.563e-234	1.193e-233	1.323e-232
167	0.949	0.351	1	5.563e-234	1.193e-233	1.323e-232
168	0.976	0.3493	1	5.563e-234	1.193e-233	1.323e-232
169	0.976	0.3484	1	5.563e-234	1.193e-233	1.323e-232
170	1	0.3507	1	5.563e-234	1.193e-233	1.323e-232
171	0.976	0.3533	1	5.563e-234	1.193e-233	1.323e-232
172	0.965	0.3499	1	5.563e-234	1.193e-233	1.323e-232
173	1	0.3515	1	5.563e-234	1.193e-233	1.323e-232
174	0.996	0.3468	1	5.563e-234	1.193e-233	1.323e-232
175	1	0.3489	1	5.563e-234	1.193e-233	1.323e-232
176	0.976	0.3506	0.997409	5.563e-234	1.193e-233	1.323e-232
177	1	0.3495	1	5.563e-234	1.193e-233	1.323e-232
178	1	0.3496	0.994832	5.563e-234	1.193e-233	1.323e-232
179	1	0.3476	0.997409	5.563e-234	1.193e-233	1.323e-232
180	0.988	0.353	1	5.563e-234	1.193e-233	1.323e-232
181	1	0.3484	1	5.563e-234	1.193e-233	1.323e-232
182	0.976	0.3456	1	5.563e-234	1.193e-233	1.323e-232
183	1	0.3502	0.997416	5.563e-234	1.193e-233	1.323e-232
184	1	0.353	0.997409	5.563e-234	1.193e-233	1.323e-232
185	1	0.3492	1	5.563e-234	1.193e-233	1.323e-232
186	0.988	0.3524	1	5.563e-234	1.193e-233	1.323e-232
187	1	0.3502	1	5.563e-234	1.193e-233	1.323e-232
188	0.965	0.3511	1	5.563e-234	1.193e-233	1.323e-232
189	0.976	0.3446	1	5.563e-234	1.193e-233	1.323e-232
190	1	0.3501	1	5.563e-234	1.193e-233	1.323e-232
191	1	0.346	1	5.563e-234	1.193e-233	1.323e-232
192	0.996	0.3475	1	5.563e-234	1.193e-233	1.323e-232
193	1	0.3504	1	5.563e-234	1.193e-233	1.323e-232
194	1	0.354	1	5.563e-234	1.193e-233	1.323e-232
195	0.996	0.3479	1	5.563e-234	1.193e-233	1.323e-232
196	1	0.3494	1	5.563e-234	1.193e-233	1.323e-232
197	1	0.347	1	5.563e-234	1.193e-233	1.323e-232
198	0.976	0.3484	1	5.563e-234	1.193e-233	1.323e-232
199	1	0.352	1	5.563e-234	1.193e-233	1.323e-232
200	1	0.3472	1	5.563e-234	1.193e-233	1.323e-232
201	1	0.3524	0.994845	5.563e-234	1.193e-233	1.323e-232
202	1	0.3485	1	5.563e-234	1.193e-233	1.323e-232
203	1	0.3502	1	5.563e-234	1.193e-233	1.323e-232
204	0.965	0.353	1	5.563e-234	1.193e-233	1.323e-232
205	0.996	0.3521	1	5.563e-234	1.193e-233	1.323e-232
206	1	0.3462	1	5.563e-234	1.193e-233	1.323e-232
207	1	0.347	1	5.563e-234	1.193e-233	1.323e-232
208	1	0.3482	1	5.563e-234	1.193e-233	1.323e-232
209	0.976	0.3441	1	5.563e-234	1.193e-233	1.323e-232
210	1	0.3445	1	5.563e-234	1.193e-233	1.323e-232
211	1	0.3486	1	5.563e-234	1.193e-233	1.323e-232
212	1	0.3429	1	5.563e-234	1.193e-233	1.323e-232
213	1	0.3442	1	5.563e-234	1.193e-233	1.323e-232
214	1	0.3438	1	5.563e-234	1.193e-233	1.323e-232
215	1	0.3458	1	5.563e-234	1.193e-233	1.323e-232
216	0.949	0.3423	1	5.563e-234	1.193e-233	1.323e-232
217	0.976	0.3458	1	5.563e-234	1.193e-233	1.323e-232
218	1	0.3491	1	5.563e-234	1.193e-233	1.323e-232
219	1	0.3482	1	5.563e-234	1.193e-233	1.323e-232
220	1	0.3484	0.997423	5.563e-234	1.193e-233	1.323e-232
221	0.996	0.3468	1	5.563e-234	1.193e-233	1.323e-232
222	0.996	0.3486	1	5.563e-234	1.193e-233	1.323e-232
223	1	0.352	1	5.563e-234	1.193e-233	1.323e-232
224	0.976	0.3468	1	5.563e-234	1.193e-233	1.323e-232
225	0.976	0.351	1	5.563e-234	1.193e-233	1.323e-232
226	0.996	0.3459	1	5.563e-234	1.193e-233	1.323e-232
227	0.965	0.3435	1	5.563e-234	1.193e-233	1.323e-232
228	1	0.3486	1	5.563e-234	1.193e-233	1.323e-232
229	1	0.3481	1	5.563e-234	1.193e-233	1.323e-232
230	1	0.3468	1	5.563e-234	1.193e-233	1.323e-232
231	1	0.3485	1	5.563e-234	1.193e-233	1.323e-232
232	0.976	0.3475	1	5.563e-234	1.193e-233	1.323e-232
233	0.988	0.3475	1	5.563e-234	1.193e-233	1.323e-232
234	1	0.3522	0.994832	5.563e-234	1.193e-233	1.323e-232
235	1	0.352	1	5.563e-234	1.193e-233	1.323e-232
236	0.996	0.348	0.994832	5.563e-234	1.193e-233	1.323e-232
237	0.996	0.3521	1	5.563e-234	1.193e-233	1.323e-232
238	1	0.3498	0.997409	5.563e-234	1.193e-233	1.323e-232
239	0.996	0.3493	1	5.563e-234	1.193e-233	1.323e-232
240	0.976	0.3489	0.997416	5.563e-234	1.193e-233	1.323e-232
241	1	0.345	0.997416	5.563e-234	1.193e-233	1.323e-232
242	1	0.3481	1	5.563e-234	1.193e-233	1.323e-232
243	0.988	0.3507	1	5.563e-234	1.193e-233	1.323e-232
244	1	0.3508	1	5.563e-234	1.193e-233	1.323e-232
245	0.996	0.3526	1	5.563e-234	1.193e-233	1.323e-232
246	1	0.3517	1	5.563e-234	1.193e-233	1.323e-232
247	0.996	0.3477	1	5.563e-234	1.193e-233	1.323e-232
248	1	0.3467	1	5.563e-234	1.193e-233	1.323e-232
249	1	0.3533	1	5.563e-234	1.193e-233	1.323e-232
250	0.996	0.3512	1	5.563e-234	1.193e-233	1.323e-232
251	1	0.3502	1	5.563e-234	1.193e-233	1.323e-232
252	1	0.3445	0.997409	5.563e-234	1.193e-233	1.323e-232
253	0.965	0.3448	0.997416	5.563e-234	1.193e-233	1.323e-232
254	1	0.3473	1	5.563e-234	1.193e-233	1.323e-232
255	1	0.3494	1	5.563e-234	1.193e-233	1.323e-232
256	1	0.3463	1	5.563e-234	1.193e-233	1.323e-232
257	1	0.347	0.997409	5.563e-234	1.193e-233	1.323e-232
258	0.988	0.3476	1	5.563e-234	1.193e-233	1.323e-232
259	0.976	0.3486	1	5.563e-234	1.193e-233	1.323e-232
260	1	0.3499	1	5.563e-234	1.193e-233	1.323e-232
261	0.976	0.3478	1	5.563e-234	1.193e-233	1.323e-232
262	1	0.3478	1	5.563e-234	1.193e-233	1.323e-232
263	1	0.3455	1	5.563e-234	1.193e-233	1.323e-232
264	1	0.3481	0.997409	5.563e-234	1.193e-233	1.323e-232
265	1	0.3421	1	5.563e-234	1.193e-233	1.323e-232
266	0.988	0.349	1	5.563e-234	1.193e-233	1.323e-232
267	0.976	0.3437	1	5.563e-234	1.193e-233	1.323e-232
268	0.996	0.347	1	5.563e-234	1.193e-233	1.323e-232
269	0.965	0.3415	1	5.563e-234	1.193e-233	1.323e-232
270	1	0.344	1	5.563e-234	1.193e-233	1.323e-232
271	0.996	0.3512	0.997409	5.563e-234	1.193e-233	1.323e-232
272	1	0.3493	1	5.563e-234	1.193e-233	1.323e-232
273	1	0.3445	1	5.563e-234	1.193e-233	1.323e-232
274	0.996	0.3502	0.997409	5.563e-234	1.193e-233	1.323e-232
275	0.976	0.3467	1	5.563e-234	1.193e-233	1.323e-232
276	0.976	0.3472	1	5.563e-234	1.193e-233	1.323e-232
277	1	0.3456	1	5.563e-234	1.193e-233	1.323e-232
278	1	0.3465	1	5.563e-234	1.193e-233	1.323e-232
279	0.996	0.3468	1	5.563e-234	1.193e-233	1.323e-232
280	1	0.3451	1	5.563e-234	1.193e-233	1.323e-232
281	1	0.3461	1	5.563e-234	1.193e-233	1.323e-232
282	0.976	0.3456	0.997409	5.563e-234	1.193e-233	1.323e-232
283	1	0.347	0.997423	5.563e-234	1.193e-233	1.323e-232
284	1	0.3493	0.997409	5.563e-234	1.193e-233	1.323e-232
285	0.988	0.3463	0.994832	5.563e-234	1.193e-233	1.323e-232
286	1	0.3499	1	5.563e-234	1.193e-233	1.323e-232
287	0.976	0.3448	1	5.563e-234	1.193e-233	1.323e-232
288	1	0.3486	1	5.563e-234	1.193e-233	1.323e-232
289	1	0.3442	1	5.563e-234	1.193e-233	1.323e-232
290	1	0.353	0.997409	5.563e-234	1.193e-233	1.323e-232
291	0.996	0.3493	1	5.563e-234	1.193e-233	1.323e-232
292	1	0.3515	1	5.563e-234	1.193e-233	1.323e-232
293	0.988	0.3529	1	5.563e-234	1.193e-233	1.323e-232
294	0.976	0.3465	1	5.563e-234	1.193e-233	1.323e-232
295	1	0.3535	1	5.563e-234	1.193e-233	1.323e-232
296	1	0.3536	1	5.563e-234	1.193e-233	1.323e-232
297	0.988	0.3492	1	5.563e-234	1.193e-233	1.323e-232
298	0.965	0.3541	1	5.563e-234	1.193e-233	1.323e-232
299	0.949	0.347	1	5.563e-234	1.193e-233	1.323e-232
300	0.996	0.3489	1	5.563e-234	1.193e-233	1.323e-232
301	0.965	0.3526	1	5.563e-234	1.193e-233	1.323e-232
302	1	0.3515	0.997416	5.563e-234	1.193e-233	1.323e-232
303	0.996	0.3537	0.997423	5.563e-234	1.193e-233	1.323e-232
304	1	0.3472	1	5.563e-234	1.193e-233	1.323e-232
305	1	0.3474	1	5.563e-234	1.193e-233	1.323e-232
306	1	0.3468	1	5.563e-234	1.193e-233	1.323e-232
307	0.965	0.3507	1	5.563e-234	1.193e-233	1.323e-232
308	1	0.3488	1	5.563e-234	1.193e-233	1.323e-232
309	1	0.352	1	5.563e-234	1.193e-233	1.323e-232
310	0.996	0.3503	1	5.563e-234	1.193e-233	1.323e-232
311	0.976	0.3495	1	5.563e-234	1.193e-233	1.323e-232
312	1	0.3491	1	5.563e-234	1.193e-233	1.323e-232
313	0.976	0.3472	1	5.563e-234	1.193e-233	1.323e-232
314	1	0.3517	1	5.563e-234	1.193e-233	1.323e-232
315	0.996	0.3451	1	5.563e-234	1.193e-233	1.323e-232
316	1	0.345	1	5.563e-234	1.193e-233	1.323e-232
317	1	0.3457	1	5.563e-234	1.193e-233	1.323e-232
318	1	0.346	1	5.563e-234	1.193e-233	1.323e-232
319	0.949	0.3448	1	5.563e-234	1.193e-233	1.323e-232
320	1	0.3462	1	5.563e-234	1.193e-233	1.323e-232
321	1	0.3505	1	5.563e-234	1.193e-233	1.323e-232
322	1	0.3528	1	5.563e-234	1.193e-233	1.323e-232
323	1	0.3514	1	5.563e-234	1.193e-233	1.323e-232
324	1	0.3535	0.997416	5.563e-234	1.193e-233	1.323e-232
325	0.996	0.3521	1	5.563e-234	1.193e-233	1.323e-232
326	1	0.35	1	5.563e-234	1.193e-233	1.323e-232
327	1	0.3504	1	5.563e-234	1.193e-233	1.323e-232
328	1	0.3467	1	5.563e-234	1.193e-233	1.323e-232
329	0.976	0.3474	1	5.563e-234	1.193e-233	1.323e-232
330	1	0.3509	0.997409	5.563e-234	1.193e-233	1.323e-232
331	1	0.3503	1	5.563e-234	1.193e-233	1.323e-232
332	0.949	0.3469	1	5.563e-234	1.193e-233	1.323e-232
333	0.915	0.3491	1	5.563e-234	1.193e-233	1.323e-232
334	0.996	0.353	0.997409	5.563e-234	1.193e-233	1.323e-232
335	1	0.3479	0.997409	5.563e-234	1.193e-233	1.323e-232
336	0.976	0.3537	1	5.563e-234	1.193e-233	1.323e-232
337	0.976	0.3506	1	5.563e-234	1.193e-233	1.323e-232
338	1	0.3543	0.997409	5.563e-234	1.193e-233	1.323e-232
339	1	0.3508	1	5.563e-234	1.193e-233	1.323e-232
340	1	0.3471	1	5.563e-234	1.193e-233	1.323e-232
341	0.988	0.3492	1	5.563e-234	1.193e-233	1.323e-232
342	0.988	0.3467	1	5.563e-234	1.193e-233	1.323e-232
343	1	0.3494	1	5.563e-234	1.193e-233	1.323e-232
344	0.976	0.3479	1	5.563e-234	1.193e-233	1.323e-232
345	1	0.3512	1	5.563e-234	1.193e-233	1.323e-232
346	0.976	0.3472	1	5.563e-234	1.193e-233	1.323e-232
347	1	0.3492	1	5.563e-234	1.193e-233	1.323e-232
348	0.988	0.3505	1	5.563e-234	1.193e-233	1.323e-232
349	1	0.3523	1	5.563e-234	1.193e-233	1.323e-232
350	0.996	0.3533	1	5.563e-234	1.193e-233	1.323e-232
351	1	0.3493	1	5.563e-234	1.193e-233	1.323e-232
352	0.976	0.3508	1	5.563e-234	1.193e-233	1.323e-232
353	0.996	0.3495	1	5.563e-234	1.193e-233	1.323e-232
354	1	0.3479	1	5.563e-234	1.193e-233	1.323e-232
355	0.996	0.3517	1	5.563e-234	1.193e-233	1.323e-232
356	0.965	0.3487	1	5.563e-234	1.193e-233	1.323e-232
357	0.988	0.3483	1	5.563e-234	1.193e-233	1.323e-232
358	0.996	0.3469	1	5.563e-234	1.193e-233	1.323e-232
359	1	0.3465	1	5.563e-234	1.193e-233	1.323e-232
360	1	0.3494	1	5.563e-234	1.193e-233	1.323e-232
361	0.976	0.3535	1	5.563e-234	1.193e-233	1.323e-232
362	1	0.3478	1	5.563e-234	1.193e-233	1.323e-232
363	1	0.351	0.997409	5.563e-234	1.193e-233	1.323e-232
364	0.976	0.3524	0.997416	5.563e-234	1.193e-233	1.323e-232
365	0.965	0.3475	1	5.563e-234	1.193e-233	1.323e-232
366	0.949	0.3472	1	5.563e-234	1.193e-233	1.323e-232
367	0.996	0.3473	1	5.563e-234	1.193e-233	1.323e-232
368	1	0.3546	0.997409	5.563e-234	1.193e-233	1.323e-232
369	0.965	0.3491	1	5.563e-234	1.193e-233	1.323e-232
370	1	0.3467	1	5.563e-234	1.193e-233	1.323e-232
371	0.976	0.3465	1	5.563e-234	1.193e-233	1.323e-232
372	0.965	0.3468	0.997409	5.563e-234	1.193e-233	1.323e-232
373	1	0.3515	0.997409	5.563e-234	1.193e-233	1.323e-232
374	0.949	0.3486	1	5.563e-234	1.193e-233	1.323e-232
375	1	0.3484	1	5.563e-234	1.193e-233	1.323e-232
376	1	0.3455	1	5.563e-234	1.193e-233	1.323e-232
377	1	0.352	1	5.563e-234	1.193e-233	1.323e-232
378	1	0.3456	0.997409	5.563e-234	1.193e-233	1.323e-232
379	0.965	0.3483	1	5.563e-234	1.193e-233	1.323e-232
380	1	0.3473	1	5.563e-234	1.193e-233	1.323e-232
381	0.976	0.3481	1	5.563e-234	1.193e-233	1.323e-232
382	1	0.3518	0.997416	5.563e-234	1.193e-233	1.323e-232
383	1	0.3547	0.997409	5.563e-234	1.193e-233	1.323e-232
384	1	0.3481	1	5.563e-234	1.193e-233	1.323e-232
385	0.949	0.3512	1	5.563e-234	1.193e-233	1.323e-232
386	1	0.3541	1	5.563e-234	1.193e-233	1.323e-232
387	0.996	0.3535	1	5.563e-234	1.193e-233	1.323e-232
388	0.949	0.3472	1	5.563e-234	1.193e-233	1.323e-232
389	1	0.3505	0.997416	5.563e-234	1.193e-233	1.323e-232
390	0.976	0.3524	0.997416	5.563e-234	1.193e-233	1.323e-232
391	0.988	0.3512	1	5.563e-234	1.193e-233	1.323e-232
392	0.996	0.3541	1	5.563e-234	1.193e-233	1.323e-232
393	0.949	0.3521	0.997409	5.563e-234	1.193e-233	1.323e-232
394	1	0.3484	0.997416	5.563e-234	1.193e-233	1.323e-232
395	0.949	0.3483	0.997409	5.563e-234	1.193e-233	1.323e-232
396	1	0.3505	0.997416	5.563e-234	1.193e-233	1.323e-232
397	0.996	0.3472	0.997409	5.563e-234	1.193e-233	1.323e-232
398	1	0.3506	0.997409	5.563e-234	1.193e-233	1.323e-232
399	1	0.3498	0.997416	5.563e-234	1.193e-233	1.323e-232
400	0.976	0.3516	0.997409	5.563e-234	1.193e-233	1.323e-232
401	1	0.3468	0.997423	5.563e-234	1.193e-233	1.323e-232
402	0.976	0.3502	0.997416	5.563e-234	1.193e-233	1.323e-232
403	1	0.3505	1	5.563e-234	1.193e-233	1.323e-232
404	0.996	0.3483	0.997423	5.563e-234	1.193e-233	1.323e-232
405	1	0.3525	1	5.563e-234	1.193e-233	1.323e-232
406	0.996	0.3467	1	5.563e-234	1.193e-233	1.323e-232
407	0.949	0.3478	0.997409	5.563e-234	1.193e-233	1.323e-232
408	1	0.3564	1	5.563e-234	1.193e-233	1.323e-232
409	0.976	0.3579	1	5.563e-234	1.193e-233	1.323e-232
410	1	0.3515	1	5.563e-234	1.193e-233	1.323e-232
411	1	0.3519	1	5.563e-234	1.193e-233	1.323e-232
412	0.988	0.3499	1	5.563e-234	1.193e-233	1.323e-232
413	1	0.3478	1	5.563e-234	1.193e-233	1.323e-232
414	1	0.3464	1	5.563e-234	1.193e-233	1.323e-232
415	0.976	0.3519	1	5.563e-234	1.193e-233	1.323e-232
416	0.976	0.3506	1	5.563e-234	1.193e-233	1.323e-232
417	1	0.3526	1	5.563e-234	1.193e-233	1.323e-232
418	0.976	0.3494	1	5.563e-234	1.193e-233	1.323e-232
419	0.996	0.3504	1	5.563e-234	1.193e-233	1.323e-232
420	1	0.3508	0.994832	5.563e-234	1.193e-233	1.323e-232
421	1	0.3468	1	5.563e-234	1.193e-233	1.323e-232
422	0.976	0.3517	1	5.563e-234	1.193e-233	1.323e-232
423	1	0.3489	1	5.563e-234	1.193e-233	1.323e-232
424	1	0.3507	1	5.563e-234	1.193e-233	1.323e-232
425	1	0.3525	1	5.563e-234	1.193e-233	1.323e-232
426	1	0.3503	1	5.563e-234	1.193e-233	1.323e-232
427	1	0.3493	1	5.563e-234	1.193e-233	1.323e-232
428	0.988	0.3488	1	5.563e-234	1.193e-233	1.323e-232
429	1	0.3546	0.994832	5.563e-234	1.193e-233	1.323e-232
430	1	0.3462	1	5.563e-234	1.193e-233	1.323e-232
431	1	0.3437	1	5.563e-234	1.193e-233	1.323e-232
432	1	0.3485	1	5.563e-234	1.193e-233	1.323e-232
433	1	0.3512	1	5.563e-234	1.193e-233	1.323e-232
434	0.996	0.3489	1	5.563e-234	1.193e-233	1.323e-232
435	1	0.3487	1	5.563e-234	1.193e-233	1.323e-232
436	1	0.3475	1	5.563e-234	1.193e-233	1.323e-232
437	1	0.3521	1	5.563e-234	1.193e-233	1.323e-232
438	0.988	0.3474	1	5.563e-234	1.193e-233	1.323e-232
439	1	0.3506	0.994832	5.563e-234	1.193e-233	1.323e-232
440	1	0.3505	1	5.563e-234	1.193e-233	1.323e-232
441	1	0.3489	0.994832	5.563e-234	1.193e-233	1.323e-232
442	0.976	0.3498	1	5.563e-234	1.193e-233	1.323e-232
443	0.976	0.3469	1	5.563e-234	1.193e-233	1.323e-232
444	0.976	0.3493	0.997409	5.563e-234	1.193e-233	1.323e-232
445	0.965	0.3555	1	5.563e-234	1.193e-233	1.323e-232
446	0.949	0.3496	1	5.563e-234	1.193e-233	1.323e-232
447	1	0.3522	1	5.563e-234	1.193e-233	1.323e-232
448	0.996	0.3526	1	5.563e-234	1.193e-233	1.323e-232
449	0.949	0.3471	1	5.563e-234	1.193e-233	1.323e-232
450	1	0.346	1	5.563e-234	1.193e-233	1.323e-232
451	1	0.3516	1	5.563e-234	1.193e-233	1.323e-232
452	0.976	0.3468	1	5.563e-234	1.193e-233	1.323e-232
453	1	0.3508	1	5.563e-234	1.193e-233	1.323e-232
454	1	0.3506	1	5.563e-234	1.193e-233	1.323e-232
455	1	0.3541	1	5.563e-234	1.193e-233	1.323e-232
456	1	0.3514	1	5.563e-234	1.193e-233	1.323e-232
457	0.996	0.3521	1	5.563e-234	1.193e-233	1.323e-232
458	1	0.3472	1	5.563e-234	1.193e-233	1.323e-232
459	0.988	0.354	0.997416	5.563e-234	1.193e-233	1.323e-232
460	0.988	0.3545	1	5.563e-234	1.193e-233	1.323e-232
461	1	0.3487	1	5.563e-234	1.193e-233	1.323e-232
462	0.996	0.3505	1	5.563e-234	1.193e-233	1.323e-232
463	1	0.3497	1	5.563e-234	1.193e-233	1.323e-232
464	1	0.351	1	5.563e-234	1.193e-233	1.323e-232
465	0.976	0.3495	1	5.563e-234	1.193e-233	1.323e-232
466	1	0.3453	1	5.563e-234	1.193e-233	1.323e-232
467	1	0.3463	0.997416	5.563e-234	1.193e-233	1.323e-232
468	0.965	0.3509	1	5.563e-234	1.193e-233	1.323e-232
469	1	0.3494	1	5.563e-234	1.193e-233	1.323e-232
470	0.976	0.3508	1	5.563e-234	1.193e-233	1.323e-232
471	1	0.3519	1	5.563e-234	1.193e-233	1.323e-232
472	1	0.355	1	5.563e-234	1.193e-233	1.323e-232
473	1	0.3516	1	5.563e-234	1.193e-233	1.323e-232
474	0.988	0.3465	1	5.563e-234	1.193e-233	1.323e-232
475	0.976	0.3432	1	5.563e-234	1.193e-233	1.323e-232
476	0.949	0.3461	1	5.563e-234	1.193e-233	1.323e-232
477	0.949	0.347	1	5.563e-234	1.193e-233	1.323e-232
478	0.976	0.3477	1	5.563e-234	1.193e-233	1.323e-232
479	0.949	0.345	1	5.563e-234	1.193e-233	1.323e-232
480	1	0.3446	1	5.563e-234	1.193e-233	1.323e-232
481	1	0.3483	1	5.563e-234	1.193e-233	1.323e-232
482	0.949	0.3448	1	5.563e-234	1.193e-233	1.323e-232
483	1	0.3492	1	5.563e-234	1.193e-233	1.323e-232
484	0.988	0.3469	0.997416	5.563e-234	1.193e-233	1.323e-232
485	0.996	0.3507	1	5.563e-234	1.193e-233	1.323e-232
486	0.988	0.348	1	5.563e-234	1.193e-233	1.323e-232
487	1	0.3501	1	5.563e-234	1.193e-233	1.323e-232
488	1	0.3498	1	5.563e-234	1.193e-233	1.323e-232
489	0.976	0.3481	1	5.563e-234	1.193e-233	1.323e-232
490	0.976	0.3602	1	5.563e-234	1.193e-233	1.323e-232
491	1	0.3487	1	5.563e-234	1.193e-233	1.323e-232
492	1	0.348	1	5.563e-234	1.193e-233	1.323e-232
493	1	0.3487	1	5.563e-234	1.193e-233	1.323e-232
494	1	0.3473	1	5.563e-234	1.193e-233	1.323e-232
495	0.976	0.3478	1	5.563e-234	1.193e-233	1.323e-232
496	1	0.3474	1	5.563e-234	1.193e-233	1.323e-232
497	1	0.3489	1	5.563e-234	1.193e-233	1.323e-232
498	0.996	0.3479	1	5.563e-234	1.193e-233	1.323e-232
499	1	0.3463	1	5.563e-234	1.193e-233	1.323e-232
500	0.996	0.3465	1	5.563e-234	1.193e-233	1.323e-232
501	1	0.3492	1	5.563e-234	1.193e-233	1.323e-232
502	0.996	0.3621	1	5.563e-234	1.193e-233	1.323e-232
503	1	0.3451	1	5.563e-234	1.193e-233	1.323e-232
504	0.976	0.349	1	5.563e-234	1.193e-233	1.323e-232
505	0.949	0.3485	1	5.563e-234	1.193e-233	1.323e-232
506	0.976	0.3463	1	5.563e-234	1.193e-233	1.323e-232
507	0.976	0.3487	1	5.563e-234	1.193e-233	1.323e-232
508	1	0.3456	1	5.563e-234	1.193e-233	1.323e-232
509	0.988	0.3473	1	5.563e-234	1.193e-233	1.323e-232
510	0.976	0.3421	1	5.563e-234	1.193e-233	1.323e-232
511	0.965	0.347	1	5.563e-234	1.193e-233	1.323e-232
512	0.949	0.3469	1	5.563e-234	1.193e-233	1.323e-232
513	0.976	0.3486	1	5.563e-234	1.193e-233	1.323e-232
514	1	0.345	1	5.563e-234	1.193e-233	1.323e-232
515	1	0.3459	1	5.563e-234	1.193e-233	1.323e-232
516	1	0.3506	1	5.563e-234	1.193e-233	1.323e-232
517	0.996	0.3492	1	5.563e-234	1.193e-233	1.323e-232
518	0.996	0.3492	1	5.563e-234	1.193e-233	1.323e-232
519	1	0.3484	1	5.563e-234	1.193e-233	1.323e-232
520	1	0.3472	1	5.563e-234	1.193e-233	1.323e-232
521	1	0.3472	0.997416	5.563e-234	1.193e-233	1.323e-232
522	0.988	0.3498	1	5.563e-234	1.193e-233	1.323e-232
523	0.976	0.3488	1	5.563e-234	1.193e-233	1.323e-232
524	1	0.3508	1	5.563e-234	1.193e-233	1.323e-232
525	0.976	0.3477	1	5.563e-234	1.193e-233	1.323e-232
526	0.976	0.3529	1	5.563e-234	1.193e-233	1.323e-232
527	1	0.3519	1	5.563e-234	1.193e-233	1.323e-232
528	1	0.3475	1	5.563e-234	1.193e-233	1.323e-232
529	1	0.348	1	5.563e-234	1.193e-233	1.323e-232
530	0.915	0.3464	1	5.563e-234	1.193e-233	1.323e-232
531	1	0.3479	1	5.563e-234	1.193e-233	1.323e-232
532	1	0.3536	1	5.563e-234	1.193e-233	1.323e-232
533	1	0.3527	1	5.563e-234	1.193e-233	1.323e-232
534	0.949	0.3473	1	5.563e-234	1.193e-233	1.323e-232
535	0.996	0.3514	1	5.563e-234	1.193e-233	1.323e-232
536	1	0.3504	1	5.563e-234	1.193e-233	1.323e-232
537	1	0.3429	0.997416	5.563e-234	1.193e-233	1.323e-232
538	0.976	0.3478	1	5.563e-234	1.193e-233	1.323e-232
539	0.976	0.3447	1	5.563e-234	1.193e-233	1.323e-232
540	0.965	0.3459	1	5.563e-234	1.193e-233	1.323e-232
541	0.949	0.3483	1	5.563e-234	1.193e-233	1.323e-232
542	0.976	0.3467	1	5.563e-234	1.193e-233	1.323e-232
543	0.976	0.3536	1	5.563e-234	1.193e-233	1.323e-232
544	0.988	0.3491	1	5.563e-234	1.193e-233	1.323e-232
545	1	0.3466	1	5.563e-234	1.193e-233	1.323e-232
546	0.976	0.3522	0.997409	5.563e-234	1.193e-233	1.323e-232
547	0.976	0.3467	0.997409	5.563e-234	1.193e-233	1.323e-232
548	1	0.3489	1	5.563e-234	1.193e-233	1.323e-232
549	1	0.3514	1	5.563e-234	1.193e-233	1.323e-232
550	1	0.3462	1	5.563e-234	1.193e-233	1.323e-232
551	1	0.3476	1	5.563e-234	1.193e-233	1.323e-232
552	1	0.3512	1	5.563e-234	1.193e-233	1.323e-232
553	1	0.3512	1	5.563e-234	1.193e-233	1.323e-232
554	1	0.3512	1	5.563e-234	1.193e-233	1.323e-232
555	1	0.3477	0.997409	5.563e-234	1.193e-233	1.323e-232
556	0.996	0.3478	1	5.563e-234	1.193e-233	1.323e-232
557	0.996	0.3501	0.997409	5.563e-234	1.193e-233	1.323e-232
558	1	0.3518	1	5.563e-234	1.193e-233	1.323e-232
559	0.976	0.3511	0.994832	5.563e-234	1.193e-233	1.323e-232
560	0.996	0.3538	1	5.563e-234	1.193e-233	1.323e-232
561	1	0.3512	0.994832	5.563e-234	1.193e-233	1.323e-232
562	0.996	0.3543	1	5.563e-234	1.193e-233	1.323e-232
563	0.965	0.353	1	5.563e-234	1.193e-233	1.323e-232
564	1	0.3498	1	5.563e-234	1.193e-233	1.323e-232
565	1	0.3494	1	5.563e-234	1.193e-233	1.323e-232
566	1	0.3503	1	5.563e-234	1.193e-233	1.323e-232
567	1	0.3468	0.997409	5.563e-234	1.193e-233	1.323e-232
568	1	0.3465	1	5.563e-234	1.193e-233	1.323e-232
569	1	0.3515	0.997409	5.563e-234	1.193e-233	1.323e-232
570	1	0.3497	1	5.563e-234	1.193e-233	1.323e-232
571	0.996	0.3456	1	5.563e-234	1.193e-233	1.323e-232
572	1	0.3477	1	5.563e-234	1.193e-233	1.323e-232
573	1	0.3517	1	5.563e-234	1.193e-233	1.323e-232
574	1	0.35	1	5.563e-234	1.193e-233	1.323e-232
575	0.976	0.3468	1	5.563e-234	1.193e-233	1.323e-232
576	1	0.3493	1	5.563e-234	1.193e-233	1.323e-232
577	1	0.3489	0.997409	5.563e-234	1.193e-233	1.323e-232
578	0.996	0.3474	1	5.563e-234	1.193e-233	1.323e-232
579	0.976	0.3521	1	5.563e-234	1.193e-233	1.323e-232
580	1	0.3527	1	5.563e-234	1.193e-233	1.323e-232
581	1	0.3508	1	5.563e-234	1.193e-233	1.323e-232
582	0.996	0.3515	1	5.563e-234	1.193e-233	1.323e-232
583	1	0.3481	1	5.563e-234	1.193e-233	1.323e-232
584	1	0.3558	0.992268	5.563e-234	1.193e-233	1.323e-232
585	1	0.3476	1	5.563e-234	1.193e-233	1.323e-232
586	0.996	0.3498	1	5.563e-234	1.193e-233	1.323e-232
587	1	0.3517	0.997409	5.563e-234	1.193e-233	1.323e-232
588	1	0.3502	0.997409	5.563e-234	1.193e-233	1.323e-232
589	0.996	0.3553	0.997416	5.563e-234	1.193e-233	1.323e-232
590	0.965	0.35	1	5.563e-234	1.193e-233	1.323e-232
591	1	0.3514	0.997409	5.563e-234	1.193e-233	1.323e-232
592	0.965	0.3528	1	5.563e-234	1.193e-233	1.323e-232
593	1	0.347	1	5.563e-234	1.193e-233	1.323e-232
594	0.988	0.3502	1	5.563e-234	1.193e-233	1.323e-232
595	1	0.3447	1	5.563e-234	1.193e-233	1.323e-232
596	1	0.3492	0.997409	5.563e-234	1.193e-233	1.323e-232
597	1	0.3494	1	5.563e-234	1.193e-233	1.323e-232
598	1	0.3531	0.997409	5.563e-234	1.193e-233	1.323e-232
599	0.965	0.3517	1	5.563e-234	1.193e-233	1.323e-232
600	1	0.3533	1	5.563e-234	1.193e-233	1.323e-232
601	1	0.3513	1	5.563e-234	1.193e-233	1.323e-232
602	1	0.3277	1	5.563e-234	1.193e-233	1.323e-232
603	0.976	0.3505	1	5.563e-234	1.193e-233	1.323e-232
604	1	0.3519	0.997409	5.563e-234	1.193e-233	1.323e-232
605	1	0.3516	1	5.563e-234	1.193e-233	1.323e-232
606	1	0.3539	1	5.563e-234	1.193e-233	1.323e-232
607	0.988	0.3547	1	5.563e-234	1.193e-233	1.323e-232
608	0.996	0.3515	0.994845	5.563e-234	1.193e-233	1.323e-232
609	1	0.346	1	5.563e-234	1.193e-233	1.323e-232
610	0.996	0.3464	1	5.563e-234	1.193e-233	1.323e-232
611	0.976	0.3451	1	5.563e-234	1.193e-233	1.323e-232
612	1	0.3489	1	5.563e-234	1.193e-233	1.323e-232
613	0.996	0.3483	1	5.563e-234	1.193e-233	1.323e-232
614	1	0.3458	1	5.563e-234	1.193e-233	1.323e-232
615	1	0.3448	1	5.563e-234	1.193e-233	1.323e-232
616	1	0.3456	1	5.563e-234	1.193e-233	1.323e-232
617	0.528	0.3382	1	5.563e-234	1.193e-233	1.323e-232
618	0.988	0.3461	1	5.563e-234	1.193e-233	1.323e-232
619	0.988	0.3434	1	5.563e-234	1.193e-233	1.323e-232
620	0.996	0.3467	1	5.563e-234	1.193e-233	1.323e-232
621	1	0.3458	1	5.563e-234	1.193e-233	1.323e-232
622	1	0.3448	1	5.563e-234	1.193e-233	1.323e-232
623	0.976	0.3448	1	5.563e-234	1.193e-233	1.323e-232
624	1	0.3442	1	5.563e-234	1.193e-233	1.323e-232
625	1	0.3464	1	5.563e-234	1.193e-233	1.323e-232
626	1	0.3439	1	5.563e-234	1.193e-233	1.323e-232
627	1	0.3455	1	5.563e-234	1.193e-233	1.323e-232
628	0.976	0.349	1	5.563e-234	1.193e-233	1.323e-232
629	0.996	0.3456	1	5.563e-234	1.193e-233	1.323e-232
630	1	0.3478	1	5.563e-234	1.193e-233	1.323e-232
631	1	0.3453	1	5.563e-234	1.193e-233	1.323e-232
632	0.996	0.3425	1	5.563e-234	1.193e-233	1.323e-232
633	1	0.3467	1	5.563e-234	1.193e-233	1.323e-232
634	1	0.3445	1	5.563e-234	1.193e-233	1.323e-232
635	0.976	0.3528	1	5.563e-234	1.193e-233	1.323e-232
636	1	0.3477	1	5.563e-234	1.193e-233	1.323e-232
637	1	0.3567	0.994832	5.563e-234	1.193e-233	1.323e-232
638	0.988	0.3456	1	5.563e-234	1.193e-233	1.323e-232
639	0.996	0.3465	0.997409	5.563e-234	1.193e-233	1.323e-232
640	1	0.3472	1	5.563e-234	1.193e-233	1.323e-232
641	0.976	0.347	1	5.563e-234	1.193e-233	1.323e-232
642	1	0.345	1	5.563e-234	1.193e-233	1.323e-232
643	1	0.3488	1	5.563e-234	1.193e-233	1.323e-232
644	1	0.3523	0.997409	5.563e-234	1.193e-233	1.323e-232
645	1	0.345	1	5.563e-234	1.193e-233	1.323e-232
646	0.965	0.348	1	5.563e-234	1.193e-233	1.323e-232
647	1	0.3451	0.997416	5.563e-234	1.193e-233	1.323e-232
648	1	0.3443	1	5.563e-234	1.193e-233	1.323e-232
649	0.988	0.3413	1	5.563e-234	1.193e-233	1.323e-232
650	1	0.3469	1	5.563e-234	1.193e-233	1.323e-232
651	0.949	0.3469	1	5.563e-234	1.193e-233	1.323e-232
652	1	0.3563	1	5.563e-234	1.193e-233	1.323e-232
653	0.965	0.3476	1	5.563e-234	1.193e-233	1.323e-232
654	0.965	0.3489	0.994832	5.563e-234	1.193e-233	1.323e-232
655	0.988	0.3474	0.997409	5.563e-234	1.193e-233	1.323e-232
656	1	0.3498	0.994845	5.563e-234	1.193e-233	1.323e-232
657	0.996	0.349	1	5.563e-234	1.193e-233	1.323e-232
658	1	0.3517	1	5.563e-234	1.193e-233	1.323e-232
659	0.996	0.3447	0.997416	5.563e-234	1.193e-233	1.323e-232
660	0.988	0.3464	0.997409	5.563e-234	1.193e-233	1.323e-232
661	1	0.351	0.997409	5.563e-234	1.193e-233	1.323e-232
662	1	0.3472	0.997416	5.563e-234	1.193e-233	1.323e-232
663	1	0.3524	0.997409	5.563e-234	1.193e-233	1.323e-232
664	1	0.3476	1	5.563e-234	1.193e-233	1.323e-232
665	0.988	0.3456	1	5.563e-234	1.193e-233	1.323e-232
666	1	0.3453	0.997416	5.563e-234	1.193e-233	1.323e-232
667	1	0.3475	1	5.563e-234	1.193e-233	1.323e-232
668	1	0.3548	0.994832	5.563e-234	1.193e-233	1.323e-232
669	1	0.3481	0.997409	5.563e-234	1.193e-233	1.323e-232
670	1	0.347	1	5.563e-234	1.193e-233	1.323e-232
671	0.976	0.3503	1	5.563e-234	1.193e-233	1.323e-232
672	1	0.3543	0.994832	5.563e-234	1.193e-233	1.323e-232
673	0.949	0.344	1	5.563e-234	1.193e-233	1.323e-232
674	1	0.3532	1	5.563e-234	1.193e-233	1.323e-232
675	1	0.3478	0.997409	5.563e-234	1.193e-233	1.323e-232
676	0.976	0.3517	0.997409	5.563e-234	1.193e-233	1.323e-232
677	0.996	0.3458	0.997416	5.563e-234	1.193e-233	1.323e-232
678	1	0.3499	0.994845	5.563e-234	1.193e-233	1.323e-232
679	1	0.3497	0.994832	5.563e-234	1.193e-233	1.323e-232
680	1	0.3474	0.997409	2.251e-233	3.969e-233	4.402e-232
681	1	0.3524	0.994845	2.251e-233	3.969e-233	4.402e-232
682	1	0.349	0.994832	2.251e-233	3.969e-233	4.402e-232
683	0.976	0.3489	0.997409	2.251e-233	3.969e-233	4.402e-232
684	0.949	0.3478	1	2.251e-233	3.969e-233	4.402e-232
685	1	0.3489	1	2.251e-233	3.969e-233	4.402e-232
686	1	0.3519	1	2.251e-233	3.969e-233	4.402e-232
687	0.976	0.3501	1	2.251e-233	3.969e-233	4.402e-232
688	0.976	0.3549	0.994832	2.251e-233	3.969e-233	4.402e-232
689	0.988	0.3475	1	2.251e-233	3.969e-233	4.402e-232
690	1	0.3497	1	2.251e-233	3.969e-233	4.402e-232
691	1	0.3437	1	2.251e-233	3.969e-233	4.402e-232
692	1	0.3431	1	2.251e-233	3.969e-233	4.402e-232
693	0.988	0.3431	1	2.251e-233	3.969e-233	4.402e-232
694	0.949	0.3402	1	2.251e-233	3.969e-233	4.402e-232
695	0.949	0.3479	1	2.251e-233	3.969e-233	4.402e-232
696	1	0.3454	1	2.251e-233	3.969e-233	4.402e-232
697	1	0.3476	1	2.251e-233	3.969e-233	4.402e-232
698	0.996	0.3448	1	2.251e-233	3.969e-233	4.402e-232
699	1	0.343	1	2.251e-233	3.969e-233	4.402e-232
700	0.976	0.3473	1	2.251e-233	3.969e-233	4.402e-232
701	0.996	0.3473	1	2.251e-233	3.969e-233	4.402e-232
702	0.976	0.3465	1	2.251e-233	3.969e-233	4.402e-232
703	1	0.3443	1	2.251e-233	3.969e-233	4.402e-232
704	0.949	0.3431	1	2.251e-233	3.969e-233	4.402e-232
705	0.976	0.3431	1	2.251e-233	3.969e-233	4.402e-232
706	0.949	0.3468	1	2.251e-233	3.969e-233	4.402e-232
707	0.996	0.3536	1	2.251e-233	3.969e-233	4.402e-232
708	0.976	0.3545	1	2.251e-233	3.969e-233	4.402e-232
709	1	0.3491	1	2.251e-233	3.969e-233	4.402e-232
710	1	0.355	1	2.251e-233	3.969e-233	4.402e-232
711	0.976	0.3448	1	2.251e-233	3.969e-233	4.402e-232
712	1	0.3451	1	2.251e-233	3.969e-233	4.402e-232
713	1	0.344	1	2.251e-233	3.969e-233	4.402e-232
714	0.996	0.3476	1	2.251e-233	3.969e-233	4.402e-232
715	1	0.3531	1	2.251e-233	3.969e-233	4.402e-232
716	1	0.3496	1	2.251e-233	3.969e-233	4.402e-232
717	0.976	0.3446	1	2.251e-233	3.969e-233	4.402e-232
718	0.949	0.3539	1	2.251e-233	3.969e-233	4.402e-232
719	1	0.3456	1	2.251e-233	3.969e-233	4.402e-232
720	0.976	0.3445	1	2.251e-233	3.969e-233	4.402e-232
721	1	0.3462	1	2.251e-233	3.969e-233	4.402e-232
722	0.988	0.348	1	2.251e-233	3.969e-233	4.402e-232
723	0.996	0.3454	1	2.251e-233	3.969e-233	4.402e-232
724	0.949	0.3468	1	2.251e-233	3.969e-233	4.402e-232
725	1	0.3418	1	2.251e-233	3.969e-233	4.402e-232
726	1	0.3464	1	2.251e-233	3.969e-233	4.402e-232
727	0.949	0.3433	1	2.251e-233	3.969e-233	4.402e-232
728	0.949	0.3458	1	2.251e-233	3.969e-233	4.402e-232
729	1	0.3442	1	2.251e-233	3.969e-233	4.402e-232
730	1	0.3449	1	2.251e-233	3.969e-233	4.402e-232
731	0.949	0.3437	1	2.251e-233	3.969e-233	4.402e-232
732	1	0.3453	1	2.251e-233	3.969e-233	4.402e-232
733	0.996	0.352	1	2.251e-233	3.969e-233	4.402e-232
734	1	0.3419	0.997429	2.251e-233	3.969e-233	4.402e-232
735	0.996	0.3435	1	2.251e-233	3.969e-233	4.402e-232
736	0.976	0.3443	1	2.251e-233	3.969e-233	4.402e-232
737	1	0.3482	1	2.251e-233	3.969e-233	4.402e-232
738	1	0.35	1	2.251e-233	3.969e-233	4.402e-232
739	0.988	0.3478	1	2.251e-233	3.969e-233	4.402e-232
740	0.996	0.3509	1	2.251e-233	3.969e-233	4.402e-232
741	0.976	0.3437	1	2.251e-233	3.969e-233	4.402e-232
742	0.988	0.3501	1	2.251e-233	3.969e-233	4.402e-232
743	1	0.3474	1	2.251e-233	3.969e-233	4.402e-232
744	0.949	0.3469	1	2.251e-233	3.969e-233	4.402e-232
745	0.996	0.3431	1	2.251e-233	3.969e-233	4.402e-232
746	1	0.3485	1	2.251e-233	3.969e-233	4.402e-232
747	1	0.3448	1	2.251e-233	3.969e-233	4.402e-232
748	0.949	0.3462	1	2.251e-233	3.969e-233	4.402e-232
749	0.976	0.3423	1	2.251e-233	3.969e-233	4.402e-232
750	1	0.3465	1	2.251e-233	3.969e-233	4.402e-232
751	1	0.3489	0.994845	2.251e-233	3.969e-233	4.402e-232
752	1	0.3541	1	2.251e-233	3.969e-233	4.402e-232
753	0.949	0.3516	1	2.251e-233	3.969e-233	4.402e-232
754	0.996	0.3475	1	2.251e-233	3.969e-233	4.402e-232
755	1	0.3488	1	2.251e-233	3.969e-233	4.402e-232
756	0.976	0.3396	1	2.251e-233	3.969e-233	4.402e-232
757	1	0.3451	1	2.251e-233	3.969e-233	4.402e-232
758	0.949	0.347	0.997409	2.251e-233	3.969e-233	4.402e-232
759	1	0.3454	1	2.251e-233	3.969e-233	4.402e-232
760	1	0.3462	0.997416	2.251e-233	3.969e-233	4.402e-232
761	1	0.3434	1	2.251e-233	3.969e-233	4.402e-232
762	1	0.3514	0.997409	2.251e-233	3.969e-233	4.402e-232
763	0.976	0.349	1	2.251e-233	3.969e-233	4.402e-232
764	1	0.3512	1	2.251e-233	3.969e-233	4.402e-232
765	0.996	0.3456	1	2.251e-233	3.969e-233	4.402e-232
766	0.988	0.3506	1	2.251e-233	3.969e-233	4.402e-232
767	0.996	0.35	1	2.251e-233	3.969e-233	4.402e-232
768	0.976	0.3489	1	2.251e-233	3.969e-233	4.402e-232
769	0.976	0.3459	1	2.251e-233	3.969e-233	4.402e-232
770	1	0.3471	1	2.251e-233	3.969e-233	4.402e-232
771	0.996	0.3461	1	2.251e-233	3.969e-233	4.402e-232
772	1	0.3474	1	2.251e-233	3.969e-233	4.402e-232
773	0.949	0.345	0.997409	2.251e-233	3.969e-233	4.402e-232
774	0.949	0.3504	0.997409	2.251e-233	3.969e-233	4.402e-232
775	0.996	0.348	1	2.251e-233	3.969e-233	4.402e-232
776	1	0.352	1	2.251e-233	3.969e-233	4.402e-232
777	0.976	0.3511	1	2.251e-233	3.969e-233	4.402e-232
778	1	0.3498	1	2.251e-233	3.969e-233	4.402e-232
779	0.976	0.3469	1	2.251e-233	3.969e-233	4.402e-232
780	0.996	0.3518	1	2.251e-233	3.969e-233	4.402e-232
781	0.949	0.3508	1	2.251e-233	3.969e-233	4.402e-232
782	0.988	0.3481	1	2.251e-233	3.969e-233	4.402e-232
783	0.976	0.3453	1	2.251e-233	3.969e-233	4.402e-232
784	1	0.3441	1	2.251e-233	3.969e-233	4.402e-232
785	1	0.3483	1	2.251e-233	3.969e-233	4.402e-232
786	1	0.3451	1	2.251e-233	3.969e-233	4.402e-232
787	1	0.3489	1	2.251e-233	3.969e-233	4.402e-232
788	0.965	0.351	1	2.251e-233	3.969e-233	4.402e-232
789	1	0.3479	1	2.251e-233	3.969e-233	4.402e-232
790	0.988	0.3494	1	2.251e-233	3.969e-233	4.402e-232
791	1	0.3446	1	2.251e-233	3.969e-233	4.402e-232
792	1	0.3449	1	2.251e-233	3.969e-233	4.402e-232
793	1	0.3443	1	2.251e-233	3.969e-233	4.402e-232
794	0.949	0.3484	1	2.251e-233	3.969e-233	4.402e-232
795	0.949	0.3452	1	2.251e-233	3.969e-233	4.402e-232
796	1	0.3444	1	2.251e-233	3.969e-233	4.402e-232
797	0.996	0.3473	1	2.251e-233	3.969e-233	4.402e-232
798	0.996	0.3494	1	2.251e-233	3.969e-233	4.402e-232
799	1	0.3491	1	2.251e-233	3.969e-233	4.402e-232
800	1	0.3529	1	2.251e-233	3.969e-233	4.402e-232
801	1	0.3479	1	2.251e-233	3.969e-233	4.402e-232
802	1	0.3498	1	2.251e-233	3.969e-233	4.402e-232
803	1	0.3484	1	2.251e-233	3.969e-233	4.402e-232
804	1	0.3442	1	9.157e-233	1.597e-232	1.772e-231
805	0.976	0.3438	1	9.157e-233	1.597e-232	1.772e-231
806	1	0.3483	1	9.157e-233	1.597e-232	1.772e-231
807	1	0.3514	1	9.157e-233	1.597e-232	1.772e-231
808	1	0.3503	1	9.157e-233	1.597e-232	1.772e-231
809	1	0.3506	1	5.431e-232	8.791e-232	9.751e-231
810	1	0.3462	1	5.431e-232	8.791e-232	9.751e-231
811	1	0.3477	1	5.431e-232	8.791e-232	9.751e-231
812	0.988	0.3518	0.997409	5.431e-232	8.791e-232	9.751e-231
813	0.996	0.3484	1	5.431e-232	8.791e-232	9.751e-231
814	0.976	0.3484	1	5.431e-232	8.791e-232	9.751e-231
815	1	0.347	1	5.431e-232	8.791e-232	9.751e-231
816	1	0.3445	1	5.431e-232	8.791e-232	9.751e-231
817	0.988	0.3473	1	5.431e-232	8.791e-232	9.751e-231
818	1	0.3462	1	5.431e-232	8.791e-232	9.751e-231
819	1	0.3468	1	5.431e-232	8.791e-232	9.751e-231
820	1	0.3515	0.994832	5.431e-232	8.791e-232	9.751e-231
821	1	0.3493	1	5.431e-232	8.791e-232	9.751e-231
822	0.996	0.3457	1	5.431e-232	8.791e-232	9.751e-231
823	0.965	0.3472	1	5.431e-232	8.791e-232	9.751e-231
824	0.996	0.3435	1	5.431e-232	8.791e-232	9.751e-231
825	1	0.3472	1	5.431e-232	8.791e-232	9.751e-231
826	1	0.3469	1	5.431e-232	8.791e-232	9.751e-231
827	1	0.3423	1	5.431e-232	8.791e-232	9.751e-231
828	0.976	0.3463	1	5.431e-232	8.791e-232	9.751e-231
829	1	0.3445	1	5.431e-232	8.791e-232	9.751e-231
830	0.965	0.3474	1	5.431e-232	8.791e-232	9.751e-231
831	0.976	0.3448	1	5.431e-232	8.791e-232	9.751e-231
832	1	0.3455	1	5.431e-232	8.791e-232	9.751e-231
833	0.976	0.3441	1	5.431e-232	8.791e-232	9.751e-231
834	1	0.3448	1	5.431e-232	8.791e-232	9.751e-231
835	1	0.347	1	5.431e-232	8.791e-232	9.751e-231
836	0.996	0.3436	1	5.431e-232	8.791e-232	9.751e-231
837	1	0.3448	1	2.186e-231	2.811e-231	3.118e-230
838	0.988	0.3512	1	2.186e-231	2.811e-231	3.118e-230
839	0.988	0.3481	1	2.186e-231	2.811e-231	3.118e-230
840	1	0.347	1	2.186e-231	2.811e-231	3.118e-230
841	0.976	0.3512	1	2.186e-231	2.811e-231	3.118e-230
842	0.996	0.3486	1	2.186e-231	2.811e-231	3.118e-230
843	1	0.3426	1	2.186e-231	2.811e-231	3.118e-230
844	0.976	0.3453	1	2.186e-231	2.811e-231	3.118e-230
845	0.996	0.3482	1	2.186e-231	2.811e-231	3.118e-230
846	0.976	0.3448	1	2.186e-231	2.811e-231	3.118e-230
847	1	0.3462	1	2.186e-231	2.811e-231	3.118e-230
848	0.976	0.3451	1	2.186e-231	2.811e-231	3.118e-230
849	1	0.342	1	2.186e-231	2.811e-231	3.118e-230
850	0.996	0.3453	1	2.186e-231	2.811e-231	3.118e-230
851	0.949	0.3458	0.997429	2.186e-231	2.811e-231	3.118e-230
852	1	0.3451	0.997416	2.186e-231	2.811e-231	3.118e-230
853	1	0.3475	0.997409	2.186e-231	2.811e-231	3.118e-230
854	1	0.3486	0.997409	2.186e-231	2.811e-231	3.118e-230
855	0.949	0.3461	1	2.186e-231	2.811e-231	3.118e-230
856	0.976	0.3577	0.994832	2.186e-231	2.811e-231	3.118e-230
857	1	0.348	1	2.186e-231	2.811e-231	3.118e-230
858	0.996	0.3456	1	2.186e-231	2.811e-231	3.118e-230
859	0.996	0.3469	1	2.186e-231	2.811e-231	3.118e-230
860	1	0.3451	1	2.186e-231	2.811e-231	3.118e-230
861	1	0.3488	1	2.186e-231	2.811e-231	3.118e-230
862	1	0.3483	1	2.186e-231	2.811e-231	3.118e-230
863	0.996	0.3489	1	2.186e-231	2.811e-231	3.118e-230
864	0.965	0.3465	1	2.186e-231	2.811e-231	3.118e-230
865	0.976	0.3465	1	2.186e-231	2.811e-231	3.118e-230
866	1	0.3468	1	2.186e-231	2.811e-231	3.118e-230
867	1	0.3455	1	2.186e-231	2.811e-231	3.118e-230
868	0.976	0.3431	1	2.186e-231	2.811e-231	3.118e-230
869	1	0.3462	1	2.186e-231	2.811e-231	3.118e-230
870	0.976	0.3442	1	2.186e-231	2.811e-231	3.118e-230
871	0.976	0.3492	1	2.186e-231	2.811e-231	3.118e-230
872	0.976	0.3446	1	2.186e-231	2.811e-231	3.118e-230
873	1	0.346	1	2.186e-231	2.811e-231	3.118e-230
874	1	0.3492	1	2.186e-231	2.811e-231	3.118e-230
875	0.949	0.3432	1	2.186e-231	2.811e-231	3.118e-230
876	1	0.3467	1	2.186e-231	2.811e-231	3.118e-230
877	0.949	0.3453	1	2.186e-231	2.811e-231	3.118e-230
878	1	0.3443	1	2.186e-231	2.811e-231	3.118e-230
879	1	0.3423	1	2.186e-231	2.811e-231	3.118e-230
880	0.965	0.3487	1	2.186e-231	2.811e-231	3.118e-230
881	1	0.3465	1	2.186e-231	2.811e-231	3.118e-230
882	0.965	0.3467	1	2.186e-231	2.811e-231	3.118e-230
883	0.996	0.3468	1	2.186e-231	2.811e-231	3.118e-230
884	1	0.3473	1	2.186e-231	2.811e-231	3.118e-230
885	1	0.3437	1	2.186e-231	2.811e-231	3.118e-230
886	1	0.344	1	2.186e-231	2.811e-231	3.118e-230
887	1	0.3479	1	2.186e-231	2.811e-231	3.118e-230
888	0.988	0.3415	1	2.186e-231	2.811e-231	3.118e-230
889	1	0.3455	1	2.186e-231	2.811e-231	3.118e-230
890	1	0.3462	1	2.186e-231	2.811e-231	3.118e-230
891	0.976	0.348	1	2.186e-231	2.811e-231	3.118e-230
892	0.996	0.3439	0.997409	2.186e-231	2.811e-231	3.118e-230
893	0.996	0.3429	1	2.186e-231	2.811e-231	3.118e-230
894	1	0.3482	1	2.186e-231	2.811e-231	3.118e-230
895	0.988	0.3438	1	2.186e-231	2.811e-231	3.118e-230
896	1	0.3446	1	2.186e-231	2.811e-231	3.118e-230
897	0.996	0.3426	1	2.186e-231	2.811e-231	3.118e-230
898	0.996	0.3421	1	2.186e-231	2.811e-231	3.118e-230
899	0.976	0.3462	1	2.186e-231	2.811e-231	3.118e-230
900	1	0.3428	1	2.186e-231	2.811e-231	3.118e-230
901	1	0.345	1	2.186e-231	2.811e-231	3.118e-230
902	0.988	0.3467	1	2.186e-231	2.811e-231	3.118e-230
903	1	0.3471	1	2.186e-231	2.811e-231	3.118e-230
904	1	0.3469	1	2.186e-231	2.811e-231	3.118e-230
905	1	0.3436	1	2.186e-231	2.811e-231	3.118e-230
906	1	0.3457	1	2.186e-231	2.811e-231	3.118e-230
907	1	0.3465	1	2.186e-231	2.811e-231	3.118e-230
908	0.988	0.344	1	2.186e-231	2.811e-231	3.118e-230
909	0.965	0.3467	1	2.186e-231	2.811e-231	3.118e-230
910	0.996	0.3462	1	2.186e-231	2.811e-231	3.118e-230
911	1	0.3464	1	2.186e-231	2.811e-231	3.118e-230
912	1	0.3445	1	2.186e-231	2.811e-231	3.118e-230
913	0.976	0.3423	1	2.186e-231	2.811e-231	3.118e-230
914	1	0.3493	1	2.186e-231	2.811e-231	3.118e-230
915	1	0.3448	1	2.186e-231	2.811e-231	3.118e-230
916	1	0.3462	1	2.186e-231	2.811e-231	3.118e-230
917	1	0.3438	1	2.186e-231	2.811e-231	3.118e-230
918	1	0.3489	1	2.186e-231	2.811e-231	3.118e-230
919	1	0.3508	1	2.186e-231	2.811e-231	3.118e-230
920	0.976	0.3498	1	2.186e-231	2.811e-231	3.118e-230
921	1	0.3472	1	2.186e-231	2.811e-231	3.118e-230
922	1	0.3461	1	2.186e-231	2.811e-231	3.118e-230
923	0.976	0.3466	1	2.186e-231	2.811e-231	3.118e-230
924	1	0.3476	1	2.186e-231	2.811e-231	3.118e-230
925	1	0.3479	1	2.186e-231	2.811e-231	3.118e-230
926	0.976	0.349	1	2.186e-231	2.811e-231	3.118e-230
927	0.976	0.3452	1	2.186e-231	2.811e-231	3.118e-230
928	0.976	0.3484	1	2.186e-231	2.811e-231	3.118e-230
929	1	0.3488	0.997416	8.847e-231	1.07e-230	1.187e-229
930	0.996	0.3474	1	8.847e-231	1.07e-230	1.187e-229
931	1	0.3464	1	8.847e-231	1.07e-230	1.187e-229
932	0.976	0.344	1	8.847e-231	1.07e-230	1.187e-229
933	0.996	0.347	1	8.847e-231	1.07e-230	1.187e-229
934	0.996	0.3472	1	8.847e-231	1.07e-230	1.187e-229
935	0.976	0.3465	1	8.847e-231	1.07e-230	1.187e-229
936	0.976	0.3462	1	8.847e-231	1.07e-230	1.187e-229
937	0.988	0.3465	1	8.847e-231	1.07e-230	1.187e-229
938	1	0.3489	1	8.847e-231	1.07e-230	1.187e-229
939	0.996	0.3461	1	8.847e-231	1.07e-230	1.187e-229
940	1	0.3433	1	8.847e-231	1.07e-230	1.187e-229
941	0.996	0.3421	1	8.847e-231	1.07e-230	1.187e-229
942	1	0.3439	1	8.847e-231	1.07e-230	1.187e-229
943	1	0.3474	1	8.847e-231	1.07e-230	1.187e-229
944	0.949	0.3498	1	8.847e-231	1.07e-230	1.187e-229
945	0.996	0.3489	1	8.847e-231	1.07e-230	1.187e-229
946	1	0.3532	0.997409	8.847e-231	1.07e-230	1.187e-229
947	0.988	0.3511	0.997409	8.847e-231	1.07e-230	1.187e-229
948	0.976	0.351	0.994845	8.847e-231	1.07e-230	1.187e-229
949	0.976	0.3442	1	8.847e-231	1.07e-230	1.187e-229
950	0.976	0.3469	0.994832	8.847e-231	1.07e-230	1.187e-229
951	0.949	0.3475	1	8.847e-231	1.07e-230	1.187e-229
952	1	0.3467	1	8.847e-231	1.07e-230	1.187e-229
953	1	0.3489	1	8.847e-231	1.07e-230	1.187e-229
954	1	0.3473	1	8.847e-231	1.07e-230	1.187e-229
955	1	0.3477	1	8.847e-231	1.07e-230	1.187e-229
956	0.996	0.3491	1	8.847e-231	1.07e-230	1.187e-229
957	1	0.3483	1	8.847e-231	1.07e-230	1.187e-229
958	1	0.3495	1	8.847e-231	1.07e-230	1.187e-229
959	1	0.3451	1	8.847e-231	1.07e-230	1.187e-229
960	0.976	0.3459	1	1.07e-229	1.262e-229	1.4e-228
961	0.996	0.3482	1	1.07e-229	1.262e-229	1.4e-228
962	1	0.3485	1	1.07e-229	1.262e-229	1.4e-228
963	1	0.3451	1	1.07e-229	1.262e-229	1.4e-228
964	0.965	0.3462	1	1.07e-229	1.262e-229	1.4e-228
965	0.976	0.3504	1	1.07e-229	1.262e-229	1.4e-228
966	1	0.3475	1	1.07e-229	1.262e-229	1.4e-228
967	0.976	0.3436	1	1.07e-229	1.262e-229	1.4e-228
968	0.996	0.3514	1	4.307e-229	4.707e-229	5.221e-228
969	1	0.346	1	4.307e-229	4.707e-229	5.221e-228
970	1	0.3479	1	4.307e-229	4.707e-229	5.221e-228
971	1	0.3443	1	4.307e-229	4.707e-229	5.221e-228
972	1	0.3515	1	4.307e-229	4.707e-229	5.221e-228
973	1	0.3522	1	4.307e-229	4.707e-229	5.221e-228
974	0.976	0.3549	1	4.307e-229	4.707e-229	5.221e-228
975	0.988	0.3495	1	4.307e-229	4.707e-229	5.221e-228
976	1	0.3507	1	4.307e-229	4.707e-229	5.221e-228
977	0.976	0.349	0.997409	4.307e-229	4.707e-229	5.221e-228
978	1	0.3544	1	4.307e-229	4.707e-229	5.221e-228
979	1	0.3498	1	4.307e-229	4.707e-229	5.221e-228
980	1	0.3481	1	4.307e-229	4.707e-229	5.221e-228
981	1	0.3485	1	4.307e-229	4.707e-229	5.221e-228
982	0.996	0.344	1	4.307e-229	4.707e-229	5.221e-228
983	1	0.3532	0.994832	4.307e-229	4.707e-229	5.221e-228
984	1	0.346	1	4.307e-229	4.707e-229	5.221e-228
985	0.996	0.3465	1	4.307e-229	4.707e-229	5.221e-228
986	1	0.3508	0.997416	4.307e-229	4.707e-229	5.221e-228
987	0.996	0.3469	0.994832	4.307e-229	4.707e-229	5.221e-228
988	1	0.3498	0.997416	4.307e-229	4.707e-229	5.221e-228
989	0.988	0.3464	0.997416	4.307e-229	4.707e-229	5.221e-228
990	1	0.3492	0.997409	4.307e-229	4.707e-229	5.221e-228
991	0.965	0.3509	0.997416	4.307e-229	4.707e-229	5.221e-228
992	0.976	0.3507	0.997409	4.307e-229	4.707e-229	5.221e-228
993	1	0.3506	0.997409	4.307e-229	4.707e-229	5.221e-228
994	0.996	0.3447	0.997416	4.307e-229	4.707e-229	5.221e-228
995	1	0.3448	0.997416	4.307e-229	4.707e-229	5.221e-228
996	1	0.3459	1	4.307e-229	4.707e-229	5.221e-228
997	0.988	0.3475	1	1.743e-228	1.866e-228	2.07e-227
998	1	0.3479	1	5.671e-227	5.875e-227	6.517e-226
999	0.976	0.3462	1	5.671e-227	5.875e-227	6.517e-226
1000	0.996	0.3456	1	2.295e-226	2.362e-226	2.62e-225
