# Supplementary material for: Development and validation of a 1 K sika deer (Cervus nippon) SNP Chip
Source: BMC Genom Data. 2021 Sep 17;22:35. doi: 10.1186/s12863-021-00994-z (PMC8447661; doi:10.1186/s12863-021-00994-z)
Supplement: Supplementary file 3 — Additional file 3 Table S2. Gene information of SNP chip locus (exon region and intron region). [file 12863_2021_994_MOESM3_ESM.xlsx]

## Sheet: resultwai5
SNP	POS	GeneID	UniprotID	Gene Name
4	intronic	evm.TU.ctg46.324	Q9UKI9	POU2F3
5	intronic	evm.TU.ctg46.372	Q3MHW0	SERGEF
6	intronic	evm.TU.ctg46.409	Q922J9	Far1
7	intronic	evm.TU.ctg46.412	A0MLS5	ARNTL
8	intronic	evm.TU.ctg46.412	A0MLS5	ARNTL
10	intronic	evm.TU.ctg8.112	Q7Z589	EMSY
13	intronic	evm.TU.ctg8.153	Q8NI77	KIF18A
16	intronic	evm.TU.ctg8.322	Q9WVI9	Mapk8ip1
17	intronic	evm.TU.ctg8.322	Q9WVI9	Mapk8ip1
18	intronic	evm.TU.ctg8.328	Q96BD5	PHF21A
19	intronic	evm.TU.ctg8.328	Q96BD5	PHF21A
21	intronic	evm.TU.ctg8.335	Q9C0C7	AMBRA1
22	intronic	evm.TU.ctg8.337	O75143	ATG13
23	intronic	evm.TU.ctg8.344	Q4R5A4	QccE-10352
24	intronic	evm.TU.ctg8.350	Q8WXG6	MADD
25	intronic	evm.TU.ctg8.350	Q8WXG6	MADD
31	exonic	evm.TU.ctg250.11	P97516	TEF
34	exonic	evm.TU.ctg250.3	Q08945	SSRP1
35	intronic	evm.TU.ctg242.4	O75387	SLC43A1
36	intronic	evm.TU.ctg242.4	O75387	SLC43A1
38	intronic	evm.TU.ctg166.39	P42695	NCAPD3
40	intronic	evm.TU.ctg166.42	Q0NXR6	ACAD8
47	intronic	evm.TU.ctg31.161	O15047	SETD1A
49	intronic	evm.TU.ctg31.109	Q8WXX7	AUTS2
50	intronic	evm.TU.ctg31.109	Q8WXX7	AUTS2
51	intronic	evm.TU.ctg31.105	Q8WXX7	AUTS2
52	intronic	evm.TU.ctg31.105	Q8WXX7	AUTS2
53	intronic	evm.TU.ctg31.105	Q8WXX7	AUTS2
54	intronic	evm.TU.ctg31.83	P53667	LIMK1
58	intronic	evm.TU.ctg31.69	P32850	STX1A
59	intronic	evm.TU.ctg31.62	Q9UIG0	BAZ1B
60	intronic	evm.TU.ctg31.62	Q9UIG0	BAZ1B
65	intronic	evm.TU.ctg31.49	Q3SYT8	POR
68	exonic	evm.TU.ctg163.9	A2T7L7	ZSCAN21
69	intronic	evm.TU.ctg163.39	Q9HCE7	SMURF1
70	intronic	evm.TU.ctg163.39	Q9HCE7	SMURF1
71	intronic	evm.TU.ctg163.40	Q9Y4A5	TRRAP
72	intronic	evm.TU.ctg163.40	Q9Y4A5	TRRAP
75	intronic	evm.TU.ctg163.45	Q3KR97	Baiap2l1
77	intronic	evm.TU.ctg163.50	Q8IWU2	LMTK2
78	intronic	evm.TU.ctg163.50	Q8IWU2	LMTK2
79	intronic	evm.TU.ctg163.60	E1B9W9	USP42
81	intronic	evm.TU.ctg163.61	O08967	Cyth3
83	intronic	evm.TU.ctg163.87	Q96JH8	RADIL
84	intronic	evm.TU.ctg163.87	Q96JH8	RADIL
85	intronic	evm.TU.ctg163.87	Q96JH8	RADIL
87	intronic	evm.TU.ctg163.92	Q7Z5N4	SDK1
88	intronic	evm.TU.ctg163.92	Q7Z5N4	SDK1
89	intronic	evm.TU.ctg130.3	Q9BXL7	CARD11
90	intronic	evm.TU.ctg130.7	Q6PCQ0	Iqce
91	intronic	evm.TU.ctg130.16	Q9Y6D9	MAD1L1
92	intronic	evm.TU.ctg130.16	Q9Y6D9	MAD1L1
93	intronic	evm.TU.ctg130.16	Q9Y6D9	MAD1L1
94	intronic	evm.TU.ctg130.16	Q9Y6D9	MAD1L1
95	intronic	evm.TU.ctg130.16	Q9Y6D9	MAD1L1
96	intronic	evm.TU.ctg130.16	Q9Y6D9	MAD1L1
100	intronic	evm.TU.ctg130.23	O08934	Uncx
106	exonic	evm.TU.ctg130.35	P31321	PRKAR1B
107	intronic	evm.TU.ctg130.36	Q2KJ15	PDGFA
108	intronic	evm.TU.ctg130.36	Q2KJ15	PDGFA
115	intronic	evm.TU.ctg71.3	Q9H9B1	EHMT1
116	intronic	evm.TU.ctg71.3	Q9H9B1	EHMT1
117	intronic	evm.TU.ctg71.3	Q9H9B1	EHMT1
118	intronic	evm.TU.ctg71.14	Q8N9H8	EXD3
119	intronic	evm.TU.ctg71.23	Q1JPJ0	NDOR1
120	intronic	evm.TU.ctg71.34	Q9UKM7	MAN1B1
122	intronic	evm.TU.ctg71.105	P46531	NOTCH1
123	intronic	evm.TU.ctg71.105	P46531	NOTCH1
124	intronic	evm.TU.ctg71.108	Q5SXM2	SNAPC4
125	intronic	evm.TU.ctg71.161	P35658	NUP214
130	intronic	evm.TU.ctg24.123	O95876	WDPCP
131	intronic	evm.TU.ctg24.123	O95876	WDPCP
132	intronic	evm.TU.ctg24.123	O95876	WDPCP
133	intronic	evm.TU.ctg24.120	Q8NDI1	EHBP1
137	intronic	evm.TU.ctg4.446	Q5RCW2	PNPT1
138	intronic	evm.TU.ctg4.444	Q4V8E4	Cfap36
140	intronic	evm.TU.ctg4.426	Q8WUX2	CHAC2
143	intronic	evm.TU.ctg4.368	Q8N5C6	SRBD1
144	intronic	evm.TU.ctg4.368	Q8N5C6	SRBD1
150	intronic	evm.TU.ctg4.91	O60841	EIF5B
151	intronic	evm.TU.ctg79.27	Q2HJF5	DPH6
156	intronic	evm.TU.ctg79.33	O14770	MEIS2
157	intronic	evm.TU.ctg79.33	O14770	MEIS2
159	intronic	evm.TU.ctg79.95	Q8IWI9	MGA
163	intronic	evm.TU.ctg79.240	A2SW69	ANXA2
164	intronic	evm.TU.ctg79.251	O77689	CCNB2
165	intronic	evm.TU.ctg79.255	Q2KI23	MINDY2
169	intronic	evm.TU.ctg79.266	P0CAP1	MYZAP
170	intronic	evm.TU.ctg79.277	P51514	Tcf12
171	intronic	evm.TU.ctg79.277	P51514	Tcf12
173	intronic	evm.TU.ctg17.30	Q16659	MAPK6
174	intronic	evm.TU.ctg17.50	O14975	SLC27A2
176	intronic	evm.TU.ctg17.56	Q01415	GALK2
182	intronic	evm.TU.ctg2.807	Q9ULM0	PLEKHH1
185	intronic	evm.TU.ctg2.771	Q2NKS2	COX16
189	intronic	evm.TU.ctg2.749	P49757	NUMB
190	intronic	evm.TU.ctg2.734	E1BPW0	ENTPD5
193	intronic	evm.TU.ctg2.528	Q05D32	CTDSPL2
194	intronic	evm.TU.ctg2.527	Q96JI7	SPG11
195	intronic	evm.TU.ctg2.527	Q96JI7	SPG11
196	intronic	evm.TU.ctg25.13	Q86VP3	PACS2
197	intronic	evm.TU.ctg25.14	Q8CFK2	Brf1
199	intronic	evm.TU.ctg25.47	Q8NDG6	TDRD9
200	intronic	evm.TU.ctg25.59	P27448	MARK3
201	intronic	evm.TU.ctg25.59	P27448	MARK3
203	intronic	evm.TU.ctg25.92	Q8TBZ3	WDR20
204	intronic	evm.TU.ctg25.139	NA	NA
208	intronic	evm.TU.ctg25.151	Q64LD2	WDR25
209	intronic	evm.TU.ctg25.151	Q64LD2	WDR25
211	intronic	evm.TU.ctg25.479	Q15139	PRKD1
214	intronic	evm.TU.ctg74.32	Q58Y74	Trcg1
215	intronic	evm.TU.ctg74.46	Q9NP66	HMG20A
220	intronic	evm.TU.ctg168.7	Q14005	IL16
221	intronic	evm.TU.ctg168.13	Q9HBZ2	ARNT2
222	intronic	evm.TU.ctg168.13	Q9HBZ2	ARNT2
223	intronic	evm.TU.ctg168.13	Q9HBZ2	ARNT2
226	intronic	evm.TU.ctg15.701	P28908	TNFRSF8
234	intronic	evm.TU.ctg15.674	Q86V15	CASZ1
236	intronic	evm.TU.ctg15.660	Q8WZA0	LZIC
238	intronic	evm.TU.ctg15.658	O94985	CLSTN1
241	intronic	evm.TU.ctg15.601	O00154	ACOT7
247	exonic	evm.TU.ctg15.538	Q5VV41	ARHGEF16
248	intronic	evm.TU.ctg15.537	Q9HAZ2	PRDM16
253	intronic	evm.TU.ctg15.529	A2A935	Prdm16
254	intronic	evm.TU.ctg15.529	A2A935	Prdm16
257	intronic	evm.TU.ctg15.495	Q5T089	MORN1
258	intronic	evm.TU.ctg15.495	Q5T089	MORN1
259	intronic	evm.TU.ctg15.495	Q5T089	MORN1
260	intronic	evm.TU.ctg15.495	Q5T089	MORN1
261	intronic	evm.TU.ctg15.495	Q5T089	MORN1
263	intronic	evm.TU.ctg15.494	Q9TUG2	SKI
264	intronic	evm.TU.ctg15.494	Q9TUG2	SKI
265	intronic	evm.TU.ctg15.493	A5PKK9	FAAP20
266	intronic	evm.TU.ctg15.493	A5PKK9	FAAP20
267	intronic	evm.TU.ctg15.492	P09217	Prkcz
269	intronic	evm.TU.ctg15.482	P54311	Gnb1
270	intronic	evm.TU.ctg15.482	P54311	Gnb1
273	intronic	evm.TU.ctg15.476	Q96AX9	MIB2
276	intronic	evm.TU.ctg15.469	NA	NA
277	intronic	evm.TU.ctg15.446	Q5XI57	Ttll10
280	intronic	evm.TU.ctg15.426	Q96T58	SPEN
282	intronic	evm.TU.ctg15.419	Q9Y2G8	DNAJC16
283	intronic	evm.TU.ctg15.419	Q9Y2G8	DNAJC16
285	intronic	evm.TU.ctg15.335	Q9BXP8	PAPPA2
286	intronic	evm.TU.ctg15.317	Q86X27	RALGPS2
287	intronic	evm.TU.ctg15.27	Q8N9I0	SYT2
292	intronic	evm.TU.ctg57.74	P19367	HK1
293	intronic	evm.TU.ctg57.102	A1A4N1	SLC29A3
294	intronic	evm.TU.ctg57.105	Q9H251	CDH23
295	intronic	evm.TU.ctg57.111	Q9D8Z1	Ascc1
298	intronic	evm.TU.ctg57.135	A7E2V4	ZSWIM8
299	intronic	evm.TU.ctg57.136	P52849	NDST2
302	intronic	evm.TU.ctg57.142	P55263	ADK
303	intronic	evm.TU.ctg57.154	Q3SZC6	ANP32B
304	intronic	evm.TU.ctg57.156	Q9H2I8	LRMDA
305	intronic	evm.TU.ctg45.63	Q8BVM2	Antxrl
306	exonic	evm.TU.ctg45.148	O95340	PAPSS2
307	intronic	evm.TU.ctg45.149	F6QV99	ATAD1
308	intronic	evm.TU.ctg45.153	Q5VYX0	RNLS
310	intronic	evm.TU.ctg83.27	Q8MJ24	LOXL4
311	intronic	evm.TU.ctg83.39	Q92887	ABCC2
313	intronic	evm.TU.ctg83.47	Q9P0L9	PKD2L1
314	intronic	evm.TU.ctg83.52	Q9NWT6	HIF1AN
315	intronic	evm.TU.ctg83.52	Q9NWT6	HIF1AN
316	intronic	evm.TU.ctg83.54	P32114	Pax2
319	intronic	evm.TU.ctg83.70	P57775	FBXW4
320	intronic	evm.TU.ctg83.77	P70662	Ldb1
321	intronic	evm.TU.ctg37.155	Q5TCZ1	SH3PXD2A
322	intronic	evm.TU.ctg37.27	Q9Y2H2	INPP5F
323	intronic	evm.TU.ctg37.26	A5PJM5	MCMBP
324	intronic	evm.TU.ctg37.15	P21802	FGFR2
334	intronic	evm.TU.ctg53.89	Q6TDU1	MGMT
335	intronic	evm.TU.ctg53.89	Q6TDU1	MGMT
336	intronic	evm.TU.ctg53.89	Q6TDU1	MGMT
344	intronic	evm.TU.ctg53.91	O08791	Ebf3
345	intronic	evm.TU.ctg53.91	O08791	Ebf3
346	intronic	evm.TU.ctg53.91	O08791	Ebf3
348	intronic	evm.TU.ctg53.96	Q9JLZ1	Glrx3
353	exonic	evm.TU.ctg9.253	E7EW31	PROB1
364	intronic	evm.TU.ctg14.74	Q8IZD2	KMT2E
366	intronic	evm.TU.ctg14.130	A2T7L8	TFEC
370	intronic	evm.TU.ctg14.342	Q148N0	OGDH
371	intronic	evm.TU.ctg14.342	Q148N0	OGDH
373	intronic	evm.TU.ctg14.347	Q8IVD9	NUDCD3
375	intronic	evm.TU.ctg14.351	P35557	GCK
377	intronic	evm.TU.ctg149.43	Q9CXK9	Rbm33
378	intronic	evm.TU.ctg149.43	Q9CXK9	Rbm33
379	intronic	evm.TU.ctg149.75	Q8NEZ4	KMT2C
382	intronic	evm.TU.ctg26.323	Q2TBT7	FXR1
383	intronic	evm.TU.ctg26.63	Q58D84	FSTL1
384	intronic	evm.TU.ctg26.50	Q2M1Z3	ARHGAP31
385	intronic	evm.TU.ctg26.50	Q2M1Z3	ARHGAP31
387	intronic	evm.TU.ctg26.24	Q8NCU4	CCDC191
388	intronic	evm.TU.ctg26.23	Q8IYS0	GRAMD1C
390	intronic	evm.TU.ctg110.52	Q9Y215	COLQ
393	intronic	evm.TU.ctg116.26	Q13627	DYRK1A
396	intronic	evm.TU.ctg116.2	Q01196	RUNX1
397	intronic	evm.TU.ctg116.2	Q01196	RUNX1
398	intronic	evm.TU.ctg44.246	P57722	Pcbp3
399	exonic	evm.TU.ctg44.197	Q9UJW3	DNMT3L
400	intronic	evm.TU.ctg44.192	P48553	TRAPPC10
401	intronic	evm.TU.ctg44.189	Q9NRZ7	AGPAT3
403	intronic	evm.TU.ctg44.179	Q14684	RRP1B
405	intronic	evm.TU.ctg44.76	Q8WVM7	STAG1
408	intronic	evm.TU.ctg59.33	Q56JY0	HIKESHI
409	intronic	evm.TU.ctg113.69	Q9UMQ3	BARX2
414	intronic	evm.TU.ctg54.14	Q3U515	Vwce
415	intronic	evm.TU.ctg54.23	O43581	SYT7
416	intronic	evm.TU.ctg54.30	A4FV48	FADS2
417	intronic	evm.TU.ctg54.30	A4FV48	FADS2
418	exonic	evm.TU.ctg54.50	Q8VC03	Eml3
419	intronic	evm.TU.ctg54.58	Q5E9P6	BSCL2
423	intronic	evm.TU.ctg54.124	Q2TAZ0	ATG2A
424	intronic	evm.TU.ctg54.128	Q8N1L9	BATF2
425	intronic	evm.TU.ctg54.146	Q58D13	POLA2
427	intronic	evm.TU.ctg54.162	Q04207	Rela
429	intronic	evm.TU.ctg54.207	O14618	CCS
431	intronic	evm.TU.ctg54.250	Q13488	TCIRG1
433	intronic	evm.TU.ctg54.256	Q5H9R7	PPP6R3
434	intronic	evm.TU.ctg54.258	Q9Y4I5	TESMIN
435	exonic	evm.TU.ctg54.259	P50416	CPT1A
439	intronic	evm.TU.ctg54.279	Q5XXA6	ANO1
440	intronic	evm.TU.ctg54.288	Q9UPX8	SHANK2
443	intronic	evm.TU.ctg54.301	Q9ER72	Cars1
444	intronic	evm.TU.ctg54.305	Q78KK3	Slc22a18
446	intronic	evm.TU.ctg54.308	Q9Z0N7	Kcnq1
447	intronic	evm.TU.ctg54.308	Q9Z0N7	Kcnq1
448	intronic	evm.TU.ctg54.308	Q9Z0N7	Kcnq1
451	intronic	evm.TU.ctg54.322	P09739	Tnnt3
452	intronic	evm.TU.ctg54.322	P09739	Tnnt3
456	intronic	evm.TU.ctg54.360	Q0VCK5	AP2A2
459	intronic	evm.TU.ctg54.380	Q9P1Y6	PHRF1
460	intronic	evm.TU.ctg54.388	Q9BVG9	PTDSS2
465	intronic	evm.TU.ctg133.102	O75618	DEDD
466	intronic	evm.TU.ctg144.45	A1A4L1	THEM4
471	intronic	evm.TU.ctg209.33	Q04799	FMO5
474	intronic	evm.TU.ctg97.27	Q28007	DPYD
479	intronic	evm.TU.ctg36.124	Q5R412	NEGR1
481	intronic	evm.TU.ctg36.167	Q0VCP1	AK4
483	intronic	evm.TU.ctg36.172	P23458	JAK1
489	intronic	evm.TU.ctg142.5	P61132	ST3GAL3
490	intronic	evm.TU.ctg142.7	A7MBJ4	PTPRF
491	intronic	evm.TU.ctg142.11	Q9BW60	ELOVL1
496	intronic	evm.TU.ctg41.52	Q5BKX6	SLC45A4
499	intronic	evm.TU.ctg19.508	Q148G4	TATDN1
507	intronic	evm.TU.ctg52.349	Q8BXL9	Iffo1
511	intronic	evm.TU.ctg50.175	O00429	DNM1L
516	intronic	evm.TU.ctg27.278	Q0P564	CRBN
518	intronic	evm.TU.ctg27.311	NA	NA
519	intronic	evm.TU.ctg27.320	A4IFD2	FOXP1
520	intronic	evm.TU.ctg27.320	A4IFD2	FOXP1
521	intronic	evm.TU.ctg27.323	Q9P1T7	MDFIC
522	intronic	evm.TU.ctg27.325	O75030	MITF
529	intronic	evm.TU.ctg27.353	Q96JA1	LRIG1
530	intronic	evm.TU.ctg27.353	Q96JA1	LRIG1
531	intronic	evm.TU.ctg27.353	Q96JA1	LRIG1
532	intronic	evm.TU.ctg27.354	A6QR09	SLC25A26
533	intronic	evm.TU.ctg27.354	A6QR09	SLC25A26
535	intronic	evm.TU.ctg70.14	Q1KZG4	FHIT
538	intronic	evm.TU.ctg70.45	O15083	ERC2
541	intronic	evm.TU.ctg70.51	Q8IZS8	CACNA2D3
543	intronic	evm.TU.ctg70.148	Q9UPA5	BSN
544	intronic	evm.TU.ctg70.256	Q14135	VGLL4
545	intronic	evm.TU.ctg102.23	Q8R0S2	Iqsec1
546	exonic	evm.TU.ctg92.59	O75094	SLIT3
547	intronic	evm.TU.ctg92.22	Q8IUR6	CREBRF
548	intronic	evm.TU.ctg20.105	Q9NXU5	ARL15
549	intronic	evm.TU.ctg20.46	Q6R327	RICTOR
550	intronic	evm.TU.ctg23.1	P10730	NPR3
551	intronic	evm.TU.ctg23.11	O15018	PDZD2
554	intronic	evm.TU.ctg23.106	NA	NA
555	intronic	evm.TU.ctg23.124	Q13591	SEMA5A
559	intronic	evm.TU.ctg186.1	Q9P260	RELCH
562	intronic	evm.TU.ctg186.8	O60346	PHLPP1
563	intronic	evm.TU.ctg186.8	O60346	PHLPP1
564	intronic	evm.TU.ctg186.8	O60346	PHLPP1
565	intronic	evm.TU.ctg186.11	P10417	Bcl2
566	intronic	evm.TU.ctg186.11	P10417	Bcl2
569	intronic	evm.TU.ctg67.45	Q5RBF2	NEDD4L
578	intronic	evm.TU.ctg21.76	O43318	MAP3K7
580	exonic	evm.TU.ctg21.209	F1MH07	MICAL1
581	intronic	evm.TU.ctg11.82	Q9H3R0	KDM4C
582	intronic	evm.TU.ctg75.14	P39059	COL15A1
588	intronic	evm.TU.ctg30.338	Q8TBX8	PIP4K2C
589	intronic	evm.TU.ctg30.340	Q3ZCF0	DCTN2
590	intronic	evm.TU.ctg30.349	Q80TM6	R3hdm2
592	intronic	evm.TU.ctg30.361	O75452	RDH16
595	intronic	evm.TU.ctg30.369	Q9UIF9	BAZ2A
596	intronic	evm.TU.ctg30.388	Q8TAQ2	SMARCC2
597	intronic	evm.TU.ctg30.391	Q5RAG2	ESYT1
598	intronic	evm.TU.ctg30.392	P50580	Pa2g4
605	intronic	evm.TU.ctg7.361	Q9ESJ0	Xpo4
606	intronic	evm.TU.ctg7.372	Q1LZD9	PSPC1
609	intronic	evm.TU.ctg7.374	Q9UKK3	PARP4
610	intronic	evm.TU.ctg7.377	P54707	ATP12A
612	intronic	evm.TU.ctg66.124	Q5JVF3	PCID2
613	exonic	evm.TU.ctg66.125	Q13619	CUL4A
614	intronic	evm.TU.ctg66.125	Q13619	CUL4A
615	intronic	evm.TU.ctg66.125	Q13619	CUL4A
616	intronic	evm.TU.ctg66.125	Q13619	CUL4A
617	intronic	evm.TU.ctg66.129	Q3ZBM1	ADPRHL1
618	intronic	evm.TU.ctg66.130	Q8BZJ7	Dcun1d2
619	intronic	evm.TU.ctg66.138	Q63772	Gas6
620	intronic	evm.TU.ctg5.93	P47791	Gsr
621	intronic	evm.TU.ctg5.93	P47791	Gsr
626	intronic	evm.TU.ctg65.54	P10826	RARB
630	intronic	evm.TU.ctg65.69	P51965	UBE2E1
631	intronic	evm.TU.ctg65.69	P51965	UBE2E1
633	intronic	evm.TU.ctg2.273	Q8HZY8	CCDC148
634	intronic	evm.TU.ctg2.353	Q4AE62	GTDC1
636	intronic	evm.TU.ctg164.94	A5D7D1	ACTN4
647	intronic	evm.TU.ctg81.5	O95793	STAU1
648	intronic	evm.TU.ctg147.31	Q9HCD5	NCOA5
650	intronic	evm.TU.ctg34.44	Q8TD26	CHD6
651	exonic	evm.TU.ctg34.49	P08487	PLCG1
652	intronic	evm.TU.ctg34.51	P11387	TOP1
654	exonic	evm.TU.ctg34.100	Q9BVI0	PHF20
656	intronic	evm.TU.ctg115.99	P04896	GNAS
658	intronic	evm.TU.ctg115.45	Q9BTC0	DIDO1
661	intronic	evm.TU.ctg115.37	Q9JMG4	Nkain4
665	intronic	evm.TU.ctg115.26	A4IFK9	STMN3
666	exonic	evm.TU.ctg115.17	Q9CYZ2	Tpd52l2
667	intronic	evm.TU.ctg115.13	Q2KJJ0	PRPF6
670	intronic	evm.TU.ctg100.16	Q08DW9	ABHD12
671	intronic	evm.TU.ctg100.20	Q9NUB1	ACSS1
672	intronic	evm.TU.ctg76.14	Q8C190	Vps9d1
677	intronic	evm.TU.ctg76.30	P55291	CDH15
679	intronic	evm.TU.ctg76.37	Q8WNQ7	GALNS
680	intronic	evm.TU.ctg76.37	Q8WNQ7	GALNS
683	intronic	evm.TU.ctg76.39	Q92508	PIEZO1
684	intronic	evm.TU.ctg76.39	Q92508	PIEZO1
685	intronic	evm.TU.ctg76.48	Q86VM9	ZC3H18
688	intronic	evm.TU.ctg76.52	Q8IX07	ZFPM1
695	intronic	evm.TU.ctg76.63	Q8WYQ9	ZCCHC14
696	intronic	evm.TU.ctg76.65	Q5XUX0	FBXO31
707	intronic	evm.TU.ctg76.130	Q8IY22	CMIP
708	intronic	evm.TU.ctg76.130	Q8IY22	CMIP
709	intronic	evm.TU.ctg76.130	Q8IY22	CMIP
710	intronic	evm.TU.ctg76.182	NA	NA
713	intronic	evm.TU.ctg76.206	F1MM41	ZNRF1
714	intronic	evm.TU.ctg76.225	Q16842	ST3GAL2
717	intronic	evm.TU.ctg76.231	A2VE70	VAC14
718	intronic	evm.TU.ctg48.23	Q96J66	ABCC11
724	intronic	evm.TU.ctg127.19	Q29550	NA
725	intronic	evm.TU.ctg127.24	Q9R049	Amfr
726	intronic	evm.TU.ctg127.24	Q9R049	Amfr
727	intronic	evm.TU.ctg127.26	P10825	gna0
731	intronic	evm.TU.ctg127.30	A5PJZ5	NUP93
732	intronic	evm.TU.ctg127.30	A5PJZ5	NUP93
733	intronic	evm.TU.ctg127.30	A5PJZ5	NUP93
735	intronic	evm.TU.ctg127.33	Q86WI3	NLRC5
736	intronic	evm.TU.ctg127.33	Q86WI3	NLRC5
737	intronic	evm.TU.ctg127.33	Q86WI3	NLRC5
741	intronic	evm.TU.ctg3.201	P43166	CA7
744	intronic	evm.TU.ctg3.184	Q0VCR8	EXOC3L1
746	intronic	evm.TU.ctg3.166	Q6F5E8	CARMIL2
747	intronic	evm.TU.ctg3.148	Q9NX74	DUS2
748	intronic	evm.TU.ctg3.103	Q15911	ZFHX3
749	intronic	evm.TU.ctg3.103	Q15911	ZFHX3
750	intronic	evm.TU.ctg3.103	Q15911	ZFHX3
751	intronic	evm.TU.ctg3.103	Q15911	ZFHX3
754	intronic	evm.TU.ctg3.97	Q17R09	DHX38
755	intronic	evm.TU.ctg3.97	Q17R09	DHX38
758	intronic	evm.TU.ctg3.11	Q5R4R4	LSM14A
760	intronic	evm.TU.ctg80.15	Q5R8Y8	CELF2
761	intronic	evm.TU.ctg62.157	B2VEL5	selO
764	intronic	evm.TU.ctg62.124	P55197	MLLT10
766	intronic	evm.TU.ctg62.84	O18778	PHYH
767	intronic	evm.TU.ctg62.83	Q0VC82	SEPHS1
770	intronic	evm.TU.ctg62.61	Q9ESN4	C1ql3
771	intronic	evm.TU.ctg62.34	Q7Z4V0	ZNF438
775	intronic	evm.TU.ctg69.384	Q9UG56	PISD
776	intronic	evm.TU.ctg69.377	Q32L23	LIMK2
777	intronic	evm.TU.ctg69.356	P58875	SEC14L2
778	intronic	evm.TU.ctg69.352	Q9BXI6	TBC1D10A
779	intronic	evm.TU.ctg69.349	Q27956	LIF
780	intronic	evm.TU.ctg69.347	A6QQY4	HORMAD2
781	intronic	evm.TU.ctg69.312	Q10571	MN1
782	intronic	evm.TU.ctg69.256	Q8WYL5	SSH1
783	intronic	evm.TU.ctg69.256	Q8WYL5	SSH1
784	intronic	evm.TU.ctg69.249	Q96NZ1	FOXN4
785	intronic	evm.TU.ctg69.249	Q96NZ1	FOXN4
787	exonic	evm.TU.ctg69.215	Q08E13	RNF10
788	intronic	evm.TU.ctg69.215	Q08E13	RNF10
789	intronic	evm.TU.ctg69.212	Q9D0B0	Srsf9
790	intronic	evm.TU.ctg69.207	P49023	PXN
791	intronic	evm.TU.ctg69.204	Q5U316	Rab35
793	intronic	evm.TU.ctg69.203	Q6ZP65	BICDL1
794	intronic	evm.TU.ctg69.192	Q9Y4D8	HECTD4
795	intronic	evm.TU.ctg69.192	Q9Y4D8	HECTD4
796	exonic	evm.TU.ctg69.192	Q9Y4D8	HECTD4
800	intronic	evm.TU.ctg69.166	Q99593	TBX5
804	intronic	evm.TU.ctg47.199	Q659C4	LARP1B
806	intronic	evm.TU.ctg47.53	P50851	LRBA
812	intronic	evm.TU.ctg203.3	O95198	KLHL2
814	intronic	evm.TU.ctg84.798	Q920Q6	Msi2
815	intronic	evm.TU.ctg84.798	Q920Q6	Msi2
819	intronic	evm.TU.ctg84.772	Q68DV7	RNF43
820	intronic	evm.TU.ctg84.760	Q96HE9	PRR11
822	intronic	evm.TU.ctg84.747	Q9UHV7	MED13
823	intronic	evm.TU.ctg84.741	Q9H6U6	BCAS3
824	intronic	evm.TU.ctg84.741	Q9H6U6	BCAS3
825	intronic	evm.TU.ctg84.737	Q8NFA0	USP32
828	intronic	evm.TU.ctg84.733	Q9H3C7	GGNBP2
835	exonic	evm.TU.ctg84.585	Q96R06	SPAG5
836	intronic	evm.TU.ctg84.582	Q3SZ45	SDF2
837	intronic	evm.TU.ctg84.581	Q7KZ85	SUPT6H
839	intronic	evm.TU.ctg84.576	Q86SG6	NEK8
841	intronic	evm.TU.ctg84.573	NA	NA
842	intronic	evm.TU.ctg84.568	Q96QT6	PHF12
844	intronic	evm.TU.ctg84.563	P11843	CRYBA1
845	intronic	evm.TU.ctg84.555	Q76I76	SSH2
846	intronic	evm.TU.ctg84.515	Q5RAK6	SMG6
847	intronic	evm.TU.ctg84.505	Q5SVL6	Rap1gap2
848	intronic	evm.TU.ctg84.505	Q5SVL6	Rap1gap2
849	intronic	evm.TU.ctg84.444	Q2KHM9	KIAA0753
850	intronic	evm.TU.ctg84.423	Q0VD86	INCA1
851	intronic	evm.TU.ctg84.422	O94983	CAMTA2
852	intronic	evm.TU.ctg84.383	Q1RMV9	CTDNEP1
854	intronic	evm.TU.ctg84.377	Q5NCX5	Neurl4
855	exonic	evm.TU.ctg84.361	P08775	Polr2a
856	exonic	evm.TU.ctg84.361	P08775	Polr2a
857	intronic	evm.TU.ctg84.360	O43508	TNFSF12
859	intronic	evm.TU.ctg84.345	O35393	Efnb3
860	intronic	evm.TU.ctg84.344	P0C6F1	Dnah2
863	intronic	evm.TU.ctg84.329	Q9BYJ1	ALOXE3
866	intronic	evm.TU.ctg84.304	Q3T075	STX8
867	intronic	evm.TU.ctg84.256	A2T812	ZNF287
868	intronic	evm.TU.ctg84.247	Q1LZD0	ADORA2B
869	intronic	evm.TU.ctg84.246	Q5M775	SPECC1
870	intronic	evm.TU.ctg84.246	Q5M775	SPECC1
872	intronic	evm.TU.ctg84.233	Q9UPM9	B9D1
873	intronic	evm.TU.ctg84.232	Q8CHU3	Epn2
874	intronic	evm.TU.ctg84.230	Q6R4Q5	SLC5A10
875	intronic	evm.TU.ctg84.222	E1BH29	ALKBH5
876	intronic	evm.TU.ctg84.203	Q3B7L5	FLCN
877	intronic	evm.TU.ctg84.200	Q6WCQ1	MPRIP
878	intronic	evm.TU.ctg84.200	Q6WCQ1	MPRIP
880	intronic	evm.TU.ctg51.232	Q8K4Q0	Rptor
881	intronic	evm.TU.ctg51.232	Q8K4Q0	Rptor
882	intronic	evm.TU.ctg51.232	Q8K4Q0	Rptor
883	intronic	evm.TU.ctg51.232	Q8K4Q0	Rptor
884	intronic	evm.TU.ctg51.232	Q8K4Q0	Rptor
885	intronic	evm.TU.ctg51.232	Q8K4Q0	Rptor
886	intronic	evm.TU.ctg51.232	Q8K4Q0	Rptor
887	intronic	evm.TU.ctg51.232	Q8K4Q0	Rptor
888	intronic	evm.TU.ctg51.232	Q8K4Q0	Rptor
891	intronic	evm.TU.ctg51.38	NA	NA
892	intronic	evm.TU.ctg51.38	NA	NA
894	intronic	evm.TU.ctg51.10	Q8N8E3	CEP112
895	intronic	evm.TU.ctg51.9	P17690	APOH
897	intronic	evm.TU.ctg51.8	P04409	PRKCA
900	intronic	evm.TU.ctg207.96	Q148G5	PRODH
902	intronic	evm.TU.ctg207.52	P46109	CRKL
903	intronic	evm.TU.ctg207.39	P46196	MAPK1
905	intronic	evm.TU.ctg207.26	Q69YQ0	SPECC1L
906	intronic	evm.TU.ctg207.26	Q69YQ0	SPECC1L
908	intronic	evm.TU.ctg207.18	Q9Y6J0	CABIN1
909	intronic	evm.TU.ctg207.18	Q9Y6J0	CABIN1
910	intronic	evm.TU.ctg207.18	Q9Y6J0	CABIN1
911	intronic	evm.TU.ctg35.70	Q7Z7G1	CLNK
918	intronic	evm.TU.ctg158.8	Q8K3X3	GMDS
919	intronic	evm.TU.ctg158.8	Q8K3X3	GMDS
920	intronic	evm.TU.ctg158.8	Q8K3X3	GMDS
921	intronic	evm.TU.ctg158.8	Q8K3X3	GMDS
923	intronic	evm.TU.ctg158.4	Q86YV6	MYLK4
925	intronic	evm.TU.ctg98.10	Q3UHH2	Slc22a23
928	intronic	evm.TU.ctg98.23	Q9Y232	CDYL
936	intronic	evm.TU.ctg98.124	Q92833	JARID2
939	intronic	evm.TU.ctg68.97	Q6PCN3	Ttbk1
940	intronic	evm.TU.ctg68.97	Q6PCN3	Ttbk1
941	intronic	evm.TU.ctg10.82	P56436	SLC11A1
942	intronic	evm.TU.ctg10.139	Q03137	Epha4
944	intronic	evm.TU.ctg10.239	Q8IYB7	DIS3L2
945	intronic	evm.TU.ctg10.239	Q8IYB7	DIS3L2
946	intronic	evm.TU.ctg10.239	Q8IYB7	DIS3L2
947	intronic	evm.TU.ctg55.282	Q8IXK0	PHC2
948	intronic	evm.TU.ctg55.280	Q5T0B9	ZNF362
951	intronic	evm.TU.ctg55.270	Q9P206	KIAA1522
952	intronic	evm.TU.ctg55.236	Q2HJH6	SNRNP40
953	intronic	evm.TU.ctg55.236	Q2HJH6	SNRNP40
955	intronic	evm.TU.ctg55.206	F1MCY2	PHACTR4
956	intronic	evm.TU.ctg55.179	Q6UWJ8	CD164L2
957	intronic	evm.TU.ctg55.177	Q8IYJ3	SYTL1
958	intronic	evm.TU.ctg55.163	A2BH40	Arid1a
959	intronic	evm.TU.ctg55.139	Q2TLZ2	MACO1
960	intronic	evm.TU.ctg55.139	Q2TLZ2	MACO1
961	intronic	evm.TU.ctg55.139	Q2TLZ2	MACO1
962	intronic	evm.TU.ctg55.139	Q2TLZ2	MACO1
963	intronic	evm.TU.ctg55.81	Q5SZI1	LDLRAD2
965	intronic	evm.TU.ctg55.75	O43432	EIF4G3
967	intronic	evm.TU.ctg61.59	Q9H2E6	SEMA6A
970	exonic	evm.TU.ctg61.106	Q99020	Hnrnpab
971	intronic	evm.TU.ctg61.107	Q8IUZ5	PHYKPL
972	exonic	evm.TU.ctg64.359	Q9Y2X0	MED16
973	intronic	evm.TU.ctg64.351	Q8IZY2	ABCA7
976	exonic	evm.TU.ctg64.347	Q15831	STK11
977	intronic	evm.TU.ctg64.347	Q15831	STK11
980	intronic	evm.TU.ctg64.292	Q4R8T9	CDKL3
981	intronic	evm.TU.ctg64.289	Q6ZQF7	Jade2
982	intronic	evm.TU.ctg64.289	Q6ZQF7	Jade2
985	exonic	evm.TU.ctg64.285	Q96J42	TXNDC15
987	intronic	evm.TU.ctg64.216	P35221	CTNNA1
988	intronic	evm.TU.ctg64.199	Q9BQI7	PSD2
990	intronic	evm.TU.ctg64.181	A5D7V9	HARS2
991	intronic	evm.TU.ctg64.173	Q91Y20	Pcdha10
992	intronic	evm.TU.ctg64.138	O60330	PCDHGA12
998	intronic	evm.TU.ctg1.10	Q9H013	ADAM19
999	intronic	evm.TU.ctg1.139	Q9TTR8	NR2F1
