# Supplementary material for: Development and validation of a 1 K sika deer (Cervus nippon) SNP Chip
Source: BMC Genom Data. 2021 Sep 17;22:35. doi: 10.1186/s12863-021-00994-z (PMC8447661; doi:10.1186/s12863-021-00994-z)
Supplement: Supplementary file 4 — Additional file 4 Table S3. The proportion of red deer genetic content in each hybrid sample. [file 12863_2021_994_MOESM4_ESM.xlsx]

## Sheet: zuizhong1000pos_F1-3res
sample	Cervus elaphus	Cervus nippon
F1_2804	0.497826	0.502174
F1_2765	0.487831	0.512169
F1_2570	0.487382	0.512618
F1_2845	0.486813	0.513187
F1_2769	0.486272	0.513728
F1_2842	0.486125	0.513875
F1_H460	0.480624	0.519376
F1_2521	0.48021	0.51979
F1_2819	0.479581	0.520419
F1_2753	0.478836	0.521164
F1_2755	0.478495	0.521505
F1_2803	0.476905	0.523095
F1_2561	0.476518	0.523482
F1_2652	0.475281	0.524719
F1_2832	0.473952	0.526048
F1_2818	0.473654	0.526346
F1_2895	0.473147	0.526853
F1_2572	0.471792	0.528208
F1_2885	0.470623	0.529377
F1_2760	0.467098	0.532902
F1_2768	0.46702	0.53298
F1_2821	0.466667	0.533333
F1_2809	0.466627	0.533373
F1_2664	0.465614	0.534386
F2_1777	0.296229	0.703771
F2_2431	0.265101	0.734899
F2_2782	0.260845	0.739155
F2_2481	0.25974	0.74026
F2_1433	0.252346	0.747654
F2_2443	0.244921	0.755079
F2_2483	0.244797	0.755203
F2_2491	0.238012	0.761988
F2_2442	0.230984	0.769016
F2_2394	0.227223	0.772777
F3_4649	0.220158	0.779842
F2_XH2	0.218452	0.781548
F2_2553	0.20943	0.79057
F2_2559	0.203564	0.796436
F2_nh_0	0.200559	0.799441
F3_3948	0.189145	0.810855
F2_2444	0.183867	0.816133
F2_2434	0.178412	0.821588
F2_2751	0.171492	0.828508
F2_2562	0.153548	0.846452
F3_4547	0.14175	0.85825
F3_4591	0.138857	0.861143
F2_2557	0.130221	0.869779
F3_5141	0.114483	0.885517
F3_4634	0.109229	0.890771
F3_4466	0.094163	0.905837
F3_4465	0.0921483	0.907852
F3_4435	0.0907003	0.9093
F3_4440	0.085168	0.914832
F3_4646	0.081576	0.918424
F3_4561	0.0716867	0.928313
F3_4448	0.0672854	0.932715
F3_4651	0.0665567	0.933443
F3_4427	0.0600667	0.939933
F3_4592	0.0545564	0.945444
F3_4628	0.0394286	0.960571
F3_4583	0.00788288	0.992117
F3_5171	0.00723831	0.992762
F3_4597	0.00117371	0.998826
