# Supplementary material for: Development and validation of a 1 K sika deer (Cervus nippon) SNP Chip
Source: BMC Genom Data. 2021 Sep 17;22:35. doi: 10.1186/s12863-021-00994-z (PMC8447661; doi:10.1186/s12863-021-00994-z)
Supplement: Supplementary file 7 — Additional file 7 Table S4. A correlation between the genotyping obtained by resequencing and the genotyping of the SNP chip. [file 12863_2021_994_MOESM7_ESM.xlsx]

## Sheet: Additional file 5 Table S2
sample	consistency
F1_1	0.904502
F1_2	0.891632
F1_3	0.893499
F1_4	0.916449
F1_5	0.885755
F1_6	0.924649
F1_7	0.870216
F1_8	0.898236
F1_9	0.935723
F1_10	0.910408
F2_1	0.936675
F2_2	0.932796
F2_3	0.943243
F2_4	0.938255
F2_5	0.946839
F2_6	0.933594
F2_7	0.954866
F2_8	0.941567
F2_9	0.951823
F3_1	0.945695
F3_2	0.958165
F3_3	0.962291
F3_4	0.964752
F3_5	0.969496
F3_6	0.961385
F3_7	0.96793
F3_8	0.960052
F3_9	0.973226
