# Supplementary material for: Development and validation of a 1 K sika deer (Cervus nippon) SNP Chip
Source: BMC Genom Data. 2021 Sep 17;22:35. doi: 10.1186/s12863-021-00994-z (PMC8447661; doi:10.1186/s12863-021-00994-z)
Supplement: Supplementary file 12 — Additional file 12 Table S5. The frequency of the specific loci in the hybrid deer. [file 12863_2021_994_MOESM12_ESM.xls]

## Sheet: Additional file 11
SNP	malufrename	malufre	mhlfrename	mhlfre	F1frename	F1fre	F2frename	F2fre	F3frename	F3fre
1	G	1	A	0.989744	R	0.875	A	0.666667	A	0.85
2	A	1	G	0.974359	R	0.75	R	0.47619	G	0.6
3	C	1	T	0.979487	Y	0.75	Y	0.619048	T	0.8
4	T	1	C	0.979487	Y	0.708333	Y	0.571429	C	0.75
5	G	1	A	0.974359	R	0.916667	R	0.428571	A	0.7
6	A	1	G	0.974359	R	0.875	G	0.52381	G	0.75
7	A	1	G	0.974359	R	0.625	G	0.714286	G	0.75
8	C	1	T	0.974359	Y	0.791667	T	0.52381	T	0.8
9	A	1	C	0.974359	M	0.791667	C	0.52381	C	0.7
10	G	1	A	0.974359	R	0.791667	R	0.52381	A	0.7
11	T	1	C	0.979487	Y	0.833333	Y	0.47619	C	0.7
12	A	1	G	0.974359	R	0.625	G	0.619048	G	0.65
13	A	1	G	0.974359	R	0.791667	R	0.428571	G	0.65
14	G	1	A	0.974359	R	0.583333	R	0.52381	A	0.65
15	A	1	G	0.974359	R	0.875	G	0.571429	G	0.85
16	A	1	G	0.974359	R	0.875	G	0.571429	G	0.75
17	T	1	C	0.974359	Y	0.833333	Y	0.52381	C	0.65
18	T	1	C	0.974359	Y	0.833333	C	0.47619	C	0.75
19	T	1	C	0.979487	Y	0.791667	C	0.52381	C	0.8
20	A	1	G	0.974359	R	0.75	R	0.47619	G	0.75
21	G	1	A	0.979487	R	0.791667	R	0.52381	A	0.8
22	G	1	A	0.974359	R	0.916667	A	0.428571	A	0.75
23	C	1	T	0.979487	Y	0.791667	Y	0.571429	T	0.75
24	C	1	T	0.979487	Y	0.708333	T	0.47619	T	0.8
25	C	1	T	0.974359	Y	0.875	Y	0.52381	T	0.7
26	G	1	A	0.974359	R	0.916667	A	0.47619	A	0.7
27	G	1	A	0.974359	R	0.833333	A	0.571429	A	0.6
28	C	1	T	0.974359	Y	0.75	Y	0.428571	T	0.7
29	T	1	C	0.974359	Y	0.833333	Y	0.52381	C	0.7
30	C	1	T	0.974359	Y	0.833333	T	0.428571	T	0.7
31	A	1	C	0.984615	M	0.791667	C	0.47619	C	0.75
32	A	1	G	0.974359	R	0.833333	G	0.52381	G	0.85
33	G	1	A	0.979487	R	0.875	A	0.619048	A	0.9
34	G	1	A	0.974359	R	0.875	A	0.619048	A	0.9
35	C	1	A	0.979487	M	0.791667	A	0.47619	A	0.7
36	G	1	A	0.974359	R	0.833333	A	0.52381	A	0.65
37	G	1	A	0.984615	R	0.666667	A	0.428571	A	0.75
38	G	1	A	0.979487	R	0.791667	R	0.428571	A	0.65
39	C	1	T	0.989744	Y	0.75	Y	0.47619	T	0.75
40	G	1	T	0.979487	K	0.833333	K	0.47619	T	0.85
41	C	1	T	0.974359	Y	0.75	T	0.47619	T	0.8
42	T	1	C	0.979487	Y	0.791667	C	0.47619	C	0.9
43	C	1	T	0.974359	Y	0.833333	Y	0.52381	T	0.7
44	G	1	A	0.974359	R	0.875	A	0.380952	A	0.65
45	T	1	C	0.974359	Y	0.75	C	0.47619	C	0.7
46	A	1	G	0.974359	R	0.875	G	0.428571	G	0.75
47	A	1	G	0.974359	R	0.916667	G	0.52381	G	0.7
48	A	1	G	0.979487	R	0.916667	G	0.47619	G	0.6
49	G	1	A	0.974359	R	0.833333	R	0.52381	A	0.7
50	A	1	G	0.979487	R	0.75	G	0.47619	G	0.7
51	A	1	G	0.974359	R	0.75	R	0.619048	G	0.8
52	C	1	T	0.974359	Y	0.791667	T	0.619048	T	0.7
53	G	1	A	0.974359	R	0.708333	A	0.619048	A	0.7
54	A	1	C	0.979487	M	0.75	M	0.47619	C	0.9
55	G	1	A	0.979487	R	0.791667	R	0.47619	A	0.85
56	T	1	C	0.984615	Y	0.833333	C	0.47619	C	0.9
57	T	1	C	0.974359	Y	0.875	Y	0.47619	C	0.7
58	A	1	G	0.979487	R	0.791667	G	0.571429	G	0.65
59	A	1	G	0.974359	R	0.708333	G	0.428571	G	0.6
60	C	1	T	0.974359	Y	0.791667	T	0.52381	T	0.9
61	A	1	G	0.974359	R	0.666667	G	0.428571	G	0.9
62	A	1	C	0.979487	M	0.791667	M	0.52381	C	0.6
63	T	1	C	0.974359	Y	0.875	Y	0.52381	C	0.7
64	A	1	G	0.984615	R	0.75	G	0.428571	G	0.7
65	A	1	G	0.974359	R	0.833333	R	0.47619	G	0.5
66	A	1	G	0.974359	R	0.791667	R	0.571429	G	0.7
67	T	1	C	0.979487	Y	0.708333	C	0.428571	C	0.85
68	G	1	A	0.974359	R	0.875	A	0.619048	A	0.65
69	A	1	G	0.974359	R	0.75	R	0.47619	G	0.85
70	C	1	T	0.974359	Y	0.875	T	0.47619	T	0.8
71	T	1	C	0.979487	Y	0.833333	C	0.47619	C	0.8
72	C	1	T	0.974359	Y	0.75	T	0.47619	T	0.9
73	G	1	A	0.974359	R	0.708333	A	0.47619	A	0.65
74	A	1	G	0.979487	R	0.791667	R	0.47619	G	0.75
75	C	1	T	0.974359	Y	0.875	N	0.333333	T	0.9
76	G	1	A	0.974359	R	0.708333	A	0.571429	A	0.55
77	T	1	C	0.974359	Y	0.791667	Y	0.47619	C	0.6
78	A	1	G	0.974359	R	0.666667	G	0.571429	G	0.8
79	T	1	C	0.974359	Y	0.666667	C	0.52381	C	0.7
80	A	1	G	0.974359	R	0.75	R	0.52381	G	0.75
81	G	1	A	0.974359	R	0.75	A	0.52381	A	0.85
82	C	1	T	0.974359	Y	0.708333	T	0.47619	T	0.75
83	A	1	G	0.989744	R	0.791667	R	0.571429	G	0.7
84	T	1	C	0.974359	Y	0.875	Y	0.47619	C	0.75
85	A	1	G	0.974359	R	0.833333	G	0.52381	G	0.7
86	T	1	C	0.974359	Y	0.791667	C	0.428571	C	0.6
87	T	1	C	0.979487	Y	0.75	C	0.333333	C	0.7
88	A	1	G	0.984615	R	0.75	G	0.571429	G	0.85
89	G	1	A	0.974359	R	0.833333	A	0.571429	A	0.8
90	G	1	A	0.984615	R	0.708333	A	0.52381	A	0.6
91	G	1	A	0.984615	R	0.833333	A	0.571429	A	0.75
92	T	1	C	0.974359	Y	0.833333	C	0.380952	C	0.85
93	G	1	A	0.974359	R	0.875	A	0.571429	A	0.85
94	A	1	G	0.979487	R	0.708333	G	0.52381	G	0.8
95	C	1	A	0.984615	M	0.75	A	0.619048	A	0.85
96	A	1	G	0.974359	R	0.75	G	0.47619	G	0.8
97	C	1	T	0.974359	Y	0.791667	T	0.571429	T	0.7
98	G	1	A	0.979487	R	0.75	A	0.571429	A	0.85
99	T	1	G	0.974359	K	0.833333	G	0.428571	G	0.8
100	G	1	A	0.974359	R	0.75	A	0.333333	A	0.7
101	T	1	C	0.974359	Y	0.75	C	0.571429	C	0.85
102	T	1	C	0.974359	Y	0.916667	C	0.666667	C	0.8
103	T	1	C	0.974359	Y	0.833333	C	0.52381	C	0.75
104	A	1	G	0.979487	R	0.833333	G	0.428571	G	0.7
105	T	1	C	0.974359	Y	0.791667	Y	0.47619	C	0.65
106	C	1	A	0.979487	M	0.708333	A	0.47619	A	0.8
107	G	1	T	0.974359	K	0.833333	T	0.47619	T	0.55
108	A	1	G	0.989744	R	0.833333	G	0.52381	G	0.7
109	G	1	A	0.974359	R	0.833333	A	0.619048	A	0.75
110	G	1	A	0.979487	R	0.708333	A	0.47619	A	0.8
111	A	1	G	0.974359	R	0.708333	G	0.47619	G	0.8
112	G	1	T	0.974359	K	0.583333	T	0.714286	T	0.75
113	T	1	C	0.974359	Y	0.791667	Y	0.52381	C	0.65
114	T	1	C	0.974359	Y	0.708333	C	0.47619	C	0.8
115	T	1	C	0.974359	Y	0.916667	C	0.666667	C	0.85
116	G	1	A	0.979487	R	0.958333	A	0.619048	A	0.8
117	T	1	C	0.974359	Y	0.75	C	0.619048	C	0.8
118	C	1	T	0.974359	Y	0.75	Y	0.52381	T	0.7
119	A	1	G	0.974359	R	0.833333	R	0.52381	G	0.7
120	T	1	C	0.984615	Y	0.875	C	0.52381	C	0.85
121	A	1	G	0.984615	R	0.958333	R	0.52381	G	0.9
122	T	1	G	0.974359	K	0.708333	K	0.47619	G	0.8
123	C	1	T	0.979487	Y	0.75	Y	0.428571	T	0.75
124	T	1	C	0.984615	Y	0.75	C	0.52381	C	0.8
125	T	1	C	0.979487	Y	0.708333	C	0.47619	C	0.5
126	G	1	A	0.989744	R	0.916667	R	0.52381	A	0.6
127	A	1	C	0.984615	M	0.958333	M	0.52381	C	0.6
128	A	1	C	0.979487	M	0.791667	C	0.47619	C	0.85
129	C	1	A	0.984615	M	0.875	A	0.52381	A	0.7
130	C	1	T	0.974359	Y	0.791667	Y	0.52381	T	0.55
131	C	1	T	0.974359	Y	0.791667	T	0.428571	T	0.7
132	C	1	T	0.974359	Y	0.875	Y	0.52381	T	0.65
133	A	1	G	0.979487	R	0.708333	G	0.47619	G	0.6
134	G	1	A	0.974359	R	0.625	R	0.47619	A	0.7
135	A	1	C	0.974359	M	0.833333	M	0.47619	C	0.6
136	C	1	T	0.979487	Y	0.791667	T	0.428571	T	0.7
137	T	1	C	0.974359	Y	0.791667	C	0.380952	C	0.75
138	T	1	G	0.974359	K	0.791667	G	0.47619	G	0.7
139	A	1	G	0.974359	R	0.791667	G	0.47619	G	0.4
140	C	1	T	0.979487	Y	0.708333	T	0.428571	T	0.6
141	G	1	A	0.984615	R	0.833333	A	0.571429	A	0.75
142	A	1	G	0.979487	R	0.875	R	0.52381	G	0.75
143	A	1	G	0.974359	R	0.791667	G	0.47619	G	0.55
144	A	1	G	0.974359	R	0.791667	R	0.666667	G	0.95
145	G	1	A	0.974359	R	0.75	A	0.52381	A	0.7
146	C	1	A	0.979487	M	0.791667	A	0.47619	A	0.75
147	C	1	A	0.974359	M	0.666667	M	0.47619	A	0.75
148	T	1	G	0.979487	K	0.833333	K	0.47619	G	0.75
149	G	1	A	0.974359	R	0.958333	R	0.571429	A	0.85
150	A	1	G	0.974359	R	0.708333	G	0.47619	G	0.65
151	G	1	T	0.974359	K	0.875	K	0.52381	T	0.95
152	G	1	A	0.974359	R	0.833333	A	0.52381	A	0.65
153	T	1	C	0.979487	Y	0.875	C	0.428571	C	0.8
154	T	1	C	0.974359	Y	0.833333	C	0.571429	C	0.6
155	C	1	T	0.974359	Y	0.666667	Y	0.52381	T	0.7
156	G	1	A	0.974359	R	0.75	A	0.714286	A	0.75
157	A	1	G	0.974359	R	0.666667	R	0.714286	G	0.8
158	G	1	A	0.979487	R	0.875	R	0.52381	A	0.75
159	A	1	G	0.979487	R	0.75	G	0.571429	G	0.65
160	A	1	G	0.974359	R	0.708333	G	0.619048	G	0.7
161	C	1	T	0.974359	Y	0.75	Y	0.47619	T	0.65
162	G	1	A	0.979487	R	0.791667	A	0.571429	A	0.75
163	T	1	C	0.974359	Y	0.75	Y	0.47619	C	0.75
164	T	1	C	0.974359	Y	0.75	C	0.52381	C	0.6
165	G	1	A	0.974359	R	0.833333	A	0.52381	A	0.55
166	A	1	G	0.974359	R	0.791667	R	0.47619	G	0.7
167	G	1	A	0.974359	R	0.791667	R	0.52381	A	0.65
168	G	1	A	0.974359	R	0.916667	R	0.619048	A	0.95
169	G	1	A	0.974359	R	0.75	R	0.619048	A	0.95
170	T	1	C	0.974359	Y	0.75	Y	0.52381	C	0.6
171	A	1	G	0.974359	R	0.833333	R	0.52381	G	0.55
172	G	1	A	0.974359	R	0.875	R	0.47619	A	0.65
173	A	1	G	0.974359	R	0.916667	R	0.52381	G	0.7
174	T	1	C	0.979487	Y	0.458333	Y	0.666667	C	0.9
175	T	1	C	0.979487	Y	0.791667	Y	0.47619	C	0.9
176	C	1	T	0.974359	Y	0.833333	Y	0.428571	T	0.7
177	T	1	C	0.979487	Y	0.833333	Y	0.52381	C	0.85
178	G	1	A	0.974359	R	0.875	A	0.47619	A	0.75
179	T	1	C	0.974359	Y	0.75	C	0.571429	C	0.65
180	G	1	A	0.979487	R	0.791667	R	0.571429	A	0.65
181	C	1	A	0.979487	M	0.875	A	0.52381	A	0.75
182	A	1	G	0.984615	R	0.791667	G	0.47619	G	0.7
183	G	1	A	0.979487	R	0.708333	A	0.52381	A	0.75
184	T	1	C	0.974359	Y	0.75	C	0.52381	C	0.5
185	T	1	C	0.974359	Y	0.791667	Y	0.47619	C	0.75
186	T	1	C	0.974359	Y	0.791667	Y	0.52381	C	0.75
187	C	1	T	0.974359	Y	0.833333	Y	0.52381	T	0.7
188	T	1	C	0.974359	Y	0.833333	Y	0.571429	C	0.7
189	T	1	C	0.979487	Y	0.583333	C	0.666667	C	0.75
190	T	1	C	0.974359	Y	0.791667	C	0.47619	C	0.7
191	T	1	G	0.984615	K	0.708333	G	0.47619	G	0.7
192	G	1	T	0.974359	K	0.791667	K	0.52381	T	0.9
193	A	1	G	0.974359	R	0.75	G	0.380952	G	0.6
194	C	1	T	0.974359	Y	0.75	T	0.52381	T	0.6
195	A	1	G	0.979487	R	0.708333	R	0.428571	G	0.75
196	G	1	A	0.979487	R	0.958333	A	0.619048	A	0.5
197	T	1	G	0.974359	K	0.708333	G	0.52381	G	0.65
198	A	1	G	0.974359	R	0.541667	G	0.47619	G	0.55
199	G	1	T	0.974359	K	0.875	T	0.52381	T	0.5
200	G	1	A	0.974359	R	0.833333	A	0.619048	A	0.85
201	G	1	T	0.979487	K	0.916667	K	0.52381	T	0.8
202	A	1	G	0.974359	R	0.833333	G	0.619048	G	0.75
203	G	1	A	0.979487	R	0.833333	A	0.47619	A	0.6
204	A	1	G	0.979487	R	0.833333	R	0.47619	G	0.55
205	T	1	C	0.979487	Y	0.833333	C	0.47619	C	0.5
206	A	1	G	0.974359	R	0.875	G	0.666667	G	0.85
207	T	1	C	0.974359	Y	0.833333	C	0.666667	C	0.75
208	A	1	G	0.974359	R	0.833333	G	0.52381	G	0.9
209	A	1	G	0.974359	R	0.75	G	0.52381	G	0.9
210	T	1	C	0.974359	Y	0.75	C	0.47619	C	0.85
211	G	1	A	0.989744	R	0.75	A	0.428571	A	0.7
212	T	1	G	0.974359	K	0.75	G	0.666667	G	0.75
213	A	1	G	0.979487	R	0.791667	G	0.619048	G	0.8
214	C	1	T	0.974359	Y	0.708333	T	0.571429	T	0.85
215	G	1	A	0.974359	R	0.875	A	0.52381	A	0.85
216	T	1	C	0.974359	Y	0.791667	C	0.714286	C	0.9
217	A	1	G	0.984615	R	0.875	G	0.571429	G	0.85
218	T	1	C	0.974359	Y	0.791667	C	0.571429	C	0.55
219	T	1	C	0.979487	Y	0.833333	C	0.52381	C	0.7
220	C	1	T	0.984615	Y	0.875	T	0.52381	T	0.75
221	G	1	T	0.974359	K	0.875	T	0.571429	T	0.75
222	A	1	G	0.979487	R	0.916667	G	0.571429	G	0.6
223	A	1	G	0.974359	R	0.75	R	0.52381	G	0.6
224	T	1	C	0.974359	Y	0.708333	C	0.52381	C	0.8
225	C	1	T	0.979487	Y	0.875	T	0.571429	T	0.65
226	A	1	C	0.974359	M	0.791667	C	0.571429	C	0.9
227	A	1	G	0.979487	R	0.541667	G	0.47619	G	0.65
228	T	1	C	0.979487	Y	0.875	C	0.571429	C	0.65
229	G	1	A	0.974359	R	0.75	A	0.47619	A	0.7
230	A	1	G	0.974359	R	0.75	G	0.47619	G	0.8
231	C	1	T	0.974359	Y	0.75	T	0.666667	T	0.6
232	A	1	G	0.979487	R	0.791667	G	0.52381	G	0.6
233	A	1	G	0.984615	R	0.791667	R	0.47619	G	0.85
234	C	1	T	0.974359	Y	0.916667	T	0.47619	T	0.5
235	G	1	A	0.974359	R	0.875	A	0.52381	A	0.45
236	T	1	C	0.974359	Y	0.833333	C	0.571429	C	0.75
237	C	1	T	0.984615	Y	0.75	Y	0.52381	T	0.6
238	G	1	A	0.974359	R	0.916667	A	0.380952	A	0.7
239	C	1	A	0.979487	M	0.75	A	0.47619	A	0.6
240	A	1	C	0.979487	M	0.791667	C	0.52381	C	0.55
241	T	1	C	0.979487	Y	0.916667	C	0.52381	C	0.9
242	G	1	A	0.989744	R	0.791667	A	0.428571	A	0.6
243	T	1	C	0.974359	Y	0.791667	Y	0.52381	C	0.6
244	C	1	T	0.979487	Y	0.791667	Y	0.52381	T	0.6
245	C	1	A	0.974359	M	0.833333	M	0.52381	A	0.5
246	T	1	C	0.974359	Y	0.791667	C	0.428571	C	0.7
247	G	1	T	0.974359	K	0.791667	K	0.52381	T	0.7
248	G	1	A	0.974359	R	0.75	A	0.52381	A	0.75
249	T	1	C	0.979487	Y	0.791667	Y	0.428571	C	0.6
250	A	1	C	0.979487	M	0.833333	C	0.571429	C	0.55
251	T	1	G	0.974359	K	0.833333	K	0.47619	G	0.7
252	T	1	C	0.974359	Y	0.708333	C	0.571429	C	0.95
253	A	1	C	0.979487	M	0.75	C	0.571429	C	0.85
254	A	1	G	0.974359	R	0.791667	G	0.47619	G	0.8
255	T	1	C	0.974359	Y	0.791667	Y	0.52381	C	0.75
256	A	1	G	0.974359	R	0.666667	R	0.428571	G	0.7
257	C	1	T	0.974359	Y	0.791667	T	0.47619	T	0.75
258	T	1	C	0.979487	Y	0.916667	Y	0.52381	C	0.85
259	C	1	T	0.974359	Y	0.875	T	0.47619	T	0.9
260	T	1	G	0.974359	K	0.708333	G	0.380952	G	0.65
261	T	1	C	0.974359	Y	0.875	C	0.571429	C	0.85
262	G	1	A	0.979487	R	0.875	A	0.571429	A	0.75
263	C	1	T	0.984615	Y	0.875	T	0.52381	T	0.9
264	A	1	C	0.974359	M	0.833333	C	0.428571	C	0.85
265	G	1	A	0.974359	R	0.75	A	0.619048	A	0.95
266	A	1	G	0.974359	R	0.916667	G	0.47619	G	0.65
267	A	1	C	0.974359	M	0.666667	C	0.619048	C	0.85
268	C	1	T	0.979487	Y	0.791667	T	0.52381	T	0.75
269	A	1	G	0.984615	R	0.666667	G	0.666667	G	0.75
270	A	1	G	0.974359	R	0.791667	G	0.619048	G	1
271	G	1	A	0.974359	R	0.833333	R	0.52381	A	0.65
272	T	1	C	0.974359	Y	0.916667	Y	0.52381	C	0.85
273	C	1	T	0.974359	Y	0.833333	T	0.619048	T	0.85
274	C	1	T	0.974359	Y	0.875	T	0.52381	T	0.6
275	T	1	C	0.974359	Y	0.791667	C	0.47619	C	0.7
276	C	1	A	0.974359	M	0.833333	A	0.571429	A	0.85
277	T	1	C	0.974359	Y	0.708333	C	0.571429	C	0.9
278	G	1	A	0.984615	R	0.75	A	0.47619	A	0.75
279	T	1	C	0.979487	Y	0.75	C	0.428571	C	0.7
280	G	1	A	0.984615	R	0.75	A	0.619048	A	0.85
281	G	1	T	0.979487	K	0.791667	K	0.428571	T	0.85
282	T	1	C	0.974359	Y	0.791667	C	0.47619	C	0.9
283	A	1	G	0.984615	R	0.791667	G	0.47619	G	0.6
284	A	1	G	0.974359	R	0.75	G	0.380952	G	0.75
285	T	1	C	0.974359	Y	0.75	C	0.619048	C	0.95
286	G	1	T	0.979487	K	0.75	T	0.52381	T	0.75
287	A	1	G	0.984615	R	0.833333	G	0.52381	G	0.8
288	C	1	T	0.979487	Y	0.833333	T	0.52381	T	0.85
289	G	1	A	0.974359	R	0.791667	A	0.619048	A	0.8
290	T	1	G	0.974359	K	0.875	G	0.428571	G	0.6
291	T	1	C	0.984615	Y	0.875	C	0.52381	C	0.7
292	G	1	A	0.974359	R	0.791667	R	0.52381	A	0.85
293	T	1	C	0.974359	Y	0.791667	Y	0.47619	C	0.75
294	C	1	T	0.974359	Y	0.625	T	0.47619	T	0.85
295	A	1	C	0.979487	M	0.833333	C	0.52381	C	0.55
296	A	1	G	0.974359	R	0.875	R	0.47619	G	0.6
297	A	1	G	0.979487	R	0.75	G	0.52381	G	0.9
298	T	1	C	0.974359	Y	0.833333	C	0.47619	C	0.65
299	C	1	T	0.979487	Y	0.625	T	0.52381	T	0.9
300	C	1	T	0.974359	Y	0.791667	T	0.571429	T	0.9
301	A	1	C	0.974359	M	0.791667	C	0.47619	C	0.45
302	T	1	C	0.979487	Y	0.875	C	0.52381	C	0.45
303	G	1	A	0.984615	R	0.708333	A	0.571429	A	0.8
304	G	1	A	0.974359	R	0.833333	A	0.571429	A	0.65
305	T	1	C	0.974359	Y	0.833333	C	0.47619	C	0.75
306	G	1	T	0.979487	K	0.833333	T	0.52381	T	0.7
307	C	1	T	0.974359	Y	0.791667	T	0.47619	T	0.65
308	C	1	T	0.974359	Y	0.625	T	0.571429	T	0.85
309	T	1	C	0.974359	Y	0.791667	C	0.47619	C	0.7
310	T	1	C	0.979487	Y	0.833333	C	0.47619	C	0.6
311	G	1	A	0.979487	R	0.875	A	0.47619	A	0.6
312	G	1	A	0.974359	R	0.75	A	0.47619	A	0.6
313	G	1	A	0.974359	R	0.875	A	0.571429	A	0.75
314	C	1	T	0.984615	Y	0.75	Y	0.47619	T	0.65
315	A	1	G	0.979487	R	0.666667	G	0.47619	G	0.75
316	T	1	C	0.984615	Y	0.75	C	0.571429	C	0.75
317	C	1	T	0.974359	Y	0.791667	T	0.619048	T	0.75
318	A	1	G	0.974359	R	0.75	G	0.619048	G	0.9
319	A	1	G	0.979487	R	0.708333	G	0.619048	G	0.7
320	C	1	T	0.984615	Y	0.75	T	0.571429	T	0.8
321	A	1	G	0.974359	R	0.75	G	0.47619	G	0.65
322	A	1	G	0.974359	R	0.916667	R	0.428571	G	0.8
323	C	1	T	0.984615	Y	0.833333	Y	0.428571	T	0.7
324	A	1	G	0.979487	R	0.75	R	0.571429	G	0.7
325	T	1	C	0.979487	Y	0.875	C	0.47619	C	0.75
326	G	1	A	0.974359	R	0.833333	A	0.52381	A	0.65
327	G	1	A	0.974359	R	0.875	A	0.52381	A	0.65
328	A	1	G	0.974359	R	0.833333	G	0.619048	G	0.65
329	A	1	G	0.974359	R	0.708333	G	0.571429	G	0.9
330	G	1	A	0.974359	R	0.708333	A	0.52381	A	0.55
331	G	1	T	0.974359	K	0.833333	K	0.428571	T	0.6
332	C	1	A	0.979487	M	0.666667	A	0.571429	A	0.9
333	G	1	A	0.974359	R	0.791667	A	0.47619	A	0.8
334	G	1	A	0.974359	R	0.708333	A	0.47619	A	0.7
335	T	1	C	0.974359	Y	0.666667	C	0.571429	C	0.65
336	C	1	T	0.974359	Y	0.875	N	0.333333	T	0.7
337	A	1	C	0.974359	M	0.833333	M	0.47619	C	0.7
338	G	1	A	0.974359	R	0.833333	A	0.428571	A	0.7
339	A	1	G	0.974359	R	0.625	G	0.52381	G	0.8
340	A	1	G	0.974359	R	0.75	G	0.52381	G	0.75
341	G	1	A	0.984615	R	0.791667	A	0.571429	A	0.85
342	A	1	G	0.979487	R	0.875	G	0.571429	G	0.8
343	G	1	A	0.974359	R	0.708333	A	0.619048	A	0.9
344	C	1	T	0.974359	Y	0.791667	T	0.52381	T	0.9
345	A	1	G	0.979487	R	0.833333	G	0.428571	G	0.7
346	A	1	G	0.974359	R	0.625	G	0.571429	G	0.9
347	T	1	C	0.979487	Y	0.75	C	0.619048	C	0.85
348	A	1	G	0.974359	R	0.875	G	0.428571	G	0.95
349	G	1	A	0.974359	R	0.791667	A	0.428571	A	0.6
350	A	1	G	0.974359	R	0.833333	G	0.52381	G	0.65
351	A	1	C	0.979487	M	0.708333	C	0.380952	C	0.65
352	G	1	T	0.974359	K	0.833333	K	0.428571	T	0.65
353	T	1	G	0.974359	K	0.833333	G	0.428571	G	0.7
354	T	1	G	0.979487	K	0.791667	G	0.52381	G	0.8
355	T	1	C	0.979487	Y	0.833333	C	0.52381	C	0.8
356	T	1	C	0.974359	Y	0.75	C	0.571429	C	0.7
357	C	1	T	0.984615	Y	0.875	T	0.52381	T	0.7
358	G	1	A	0.984615	R	0.833333	A	0.52381	A	0.8
359	C	1	T	0.974359	Y	0.75	T	0.571429	T	0.75
360	G	1	T	0.974359	K	0.833333	T	0.619048	T	0.8
361	G	1	T	0.974359	K	0.791667	T	0.619048	T	0.75
362	G	1	A	0.984615	R	0.75	A	0.666667	A	0.75
363	T	1	C	0.974359	Y	0.666667	C	0.47619	C	0.7
364	T	1	C	0.979487	Y	0.791667	C	0.47619	C	0.7
365	G	1	A	0.979487	R	0.833333	A	0.571429	A	0.95
366	G	1	A	0.984615	R	0.708333	A	0.571429	A	0.9
367	G	1	T	0.974359	K	0.708333	T	0.47619	T	0.9
368	A	1	G	0.974359	R	0.833333	G	0.52381	G	0.5
369	T	1	C	0.974359	Y	0.75	C	0.52381	C	0.55
370	G	1	A	0.974359	R	0.833333	A	0.428571	A	0.8
371	G	1	A	0.974359	R	0.791667	A	0.47619	A	0.75
372	G	1	T	0.974359	K	0.75	T	0.619048	T	0.7
373	C	1	T	0.974359	Y	0.583333	T	0.47619	T	0.8
374	T	1	C	0.984615	Y	0.75	C	0.619048	C	0.9
375	C	1	T	0.974359	Y	0.75	T	0.52381	T	0.6
376	G	1	A	0.979487	R	0.708333	A	0.619048	A	0.9
377	A	1	G	0.979487	R	0.833333	G	0.571429	G	0.8
378	A	1	G	0.974359	R	0.875	G	0.761905	G	0.75
379	A	1	C	0.974359	M	0.875	C	0.619048	C	0.9
380	G	1	A	0.974359	R	0.625	A	0.619048	A	0.95
381	G	1	A	0.974359	R	0.625	A	0.619048	A	0.95
382	A	1	G	0.979487	R	0.75	G	0.47619	G	0.6
383	A	1	G	0.974359	R	0.625	G	0.52381	G	0.55
384	C	1	T	0.984615	Y	0.791667	T	0.619048	T	0.75
385	C	1	T	0.984615	Y	0.75	T	0.571429	T	0.65
386	A	1	G	0.974359	R	0.833333	G	0.47619	G	0.75
387	A	1	C	0.974359	M	0.875	M	0.571429	C	0.6
388	G	1	A	0.974359	R	0.875	R	0.571429	A	0.95
389	A	1	G	0.979487	R	0.833333	G	0.380952	G	0.75
390	G	1	A	0.979487	R	0.791667	A	0.52381	A	0.6
391	T	1	C	0.979487	Y	0.916667	C	0.47619	C	0.75
392	C	1	A	0.979487	M	0.75	M	0.428571	A	0.7
393	T	1	C	0.974359	Y	0.791667	Y	0.52381	C	0.65
394	C	1	T	0.979487	Y	0.833333	Y	0.428571	T	0.8
395	T	1	C	0.974359	Y	0.875	C	0.47619	C	0.85
396	G	1	A	0.979487	R	0.875	A	0.47619	A	0.7
397	G	1	A	0.974359	R	0.875	A	0.52381	A	0.85
398	A	1	C	0.974359	M	0.833333	C	0.47619	C	0.85
399	T	1	G	0.979487	K	0.791667	G	0.47619	G	0.8
400	A	1	G	0.974359	R	0.666667	R	0.47619	G	0.8
401	C	1	T	0.984615	Y	0.875	T	0.571429	T	0.9
402	G	1	A	0.979487	R	0.875	A	0.47619	A	0.75
403	A	1	G	0.974359	R	0.833333	R	0.47619	G	0.65
404	A	1	G	0.984615	R	0.791667	G	0.47619	G	0.85
405	A	1	G	0.974359	R	0.791667	G	0.47619	G	0.65
406	T	1	C	0.979487	Y	0.75	C	0.619048	C	0.6
407	T	1	C	0.974359	Y	0.791667	Y	0.47619	C	0.85
408	T	1	G	0.979487	K	0.708333	G	0.428571	G	0.4
409	G	1	A	0.974359	R	0.875	R	0.47619	A	0.5
410	T	1	G	0.974359	K	0.916667	G	0.52381	G	0.65
411	A	1	G	0.984615	R	0.708333	R	0.52381	G	0.65
412	A	1	G	0.974359	R	0.875	G	0.428571	G	0.7
413	C	1	T	0.974359	Y	0.5	T	0.47619	T	0.75
414	C	1	A	0.979487	M	0.791667	A	0.52381	A	0.75
415	G	1	A	0.979487	R	0.916667	A	0.47619	A	0.7
416	G	1	A	0.984615	R	0.875	A	0.47619	A	0.65
417	T	1	C	0.974359	Y	0.75	C	0.428571	C	0.55
418	A	1	G	0.974359	R	0.75	G	0.47619	G	0.65
419	C	1	T	0.984615	Y	0.875	T	0.52381	T	0.55
420	G	1	A	0.974359	R	0.75	R	0.428571	A	0.8
421	C	1	T	0.974359	Y	0.708333	T	0.52381	T	0.7
422	G	1	A	0.974359	R	0.791667	A	0.428571	A	0.65
423	G	1	A	0.974359	R	0.875	A	0.52381	A	0.75
424	T	1	G	0.979487	K	0.791667	G	0.47619	G	0.6
425	G	1	A	0.974359	R	0.708333	R	0.47619	A	0.55
426	T	1	C	0.974359	Y	0.75	C	0.47619	C	0.7
427	T	1	C	0.974359	Y	0.791667	C	0.47619	C	0.75
428	C	1	A	0.979487	M	0.791667	A	0.52381	A	0.7
429	A	1	G	0.974359	R	0.916667	G	0.52381	G	0.6
430	C	1	T	0.979487	Y	0.875	T	0.571429	T	0.85
431	G	1	A	0.984615	R	0.75	A	0.571429	A	0.9
432	T	1	C	0.974359	Y	0.916667	C	0.571429	C	0.85
433	G	1	T	0.974359	K	0.75	T	0.428571	T	0.8
434	T	1	C	0.984615	Y	0.833333	C	0.52381	C	0.8
435	G	1	A	0.974359	R	0.666667	A	0.52381	A	0.65
436	A	1	C	0.979487	M	0.875	M	0.47619	C	0.75
437	A	1	G	0.974359	R	0.75	G	0.47619	G	0.6
438	T	1	C	0.979487	Y	0.666667	C	0.47619	C	0.7
439	T	1	C	0.974359	Y	0.791667	C	0.47619	C	0.6
440	T	1	C	0.974359	Y	0.625	Y	0.380952	C	0.7
441	G	1	A	0.974359	R	0.791667	A	0.619048	A	0.65
442	T	1	C	0.979487	Y	0.75	C	0.428571	C	0.8
443	T	1	C	0.984615	Y	0.833333	C	0.52381	C	0.75
444	T	1	C	0.974359	Y	0.708333	Y	0.428571	C	0.8
445	C	1	T	0.974359	Y	0.875	Y	0.571429	T	0.6
446	T	1	C	0.979487	Y	0.875	Y	0.47619	C	0.6
447	T	1	C	0.984615	Y	0.791667	C	0.428571	C	0.6
448	A	1	G	0.974359	R	0.708333	R	0.52381	G	0.85
449	T	1	C	0.974359	Y	0.75	C	0.47619	C	0.75
450	A	1	C	0.989744	M	0.708333	C	0.571429	C	0.8
451	C	1	T	0.974359	Y	0.833333	Y	0.47619	T	0.7
452	T	1	C	0.974359	Y	0.708333	C	0.52381	C	0.75
453	T	1	C	0.974359	Y	0.75	N	0.428571	C	0.6
454	G	1	A	0.974359	R	0.833333	A	0.428571	A	0.75
455	A	1	G	0.974359	R	0.875	R	0.47619	G	0.7
456	A	1	C	0.984615	M	0.833333	C	0.571429	C	0.55
457	A	1	G	0.974359	R	0.916667	R	0.52381	G	0.7
458	G	1	A	0.984615	R	0.791667	A	0.52381	A	0.7
459	T	1	C	0.979487	Y	0.791667	C	0.428571	C	0.45
460	G	1	A	0.974359	R	0.833333	R	0.571429	A	0.45
461	A	1	C	0.974359	M	0.708333	C	0.52381	C	0.8
462	C	1	T	0.979487	Y	0.833333	T	0.47619	T	0.7
463	C	1	T	0.989744	Y	0.916667	T	0.47619	T	0.65
464	C	1	T	0.974359	Y	0.833333	T	0.52381	T	0.6
465	T	1	G	0.974359	K	0.916667	G	0.571429	G	0.7
466	A	1	G	0.974359	R	0.791667	G	0.571429	G	0.8
467	A	1	G	0.979487	R	0.791667	G	0.761905	G	0.6
468	T	1	C	0.974359	Y	0.75	C	0.380952	C	0.65
469	T	1	C	0.974359	Y	0.791667	C	0.571429	C	0.75
470	A	1	G	0.979487	R	0.75	R	0.47619	G	0.7
471	T	1	C	0.979487	Y	0.791667	Y	0.47619	C	0.65
472	T	1	C	0.974359	Y	0.666667	Y	0.47619	C	0.8
473	T	1	C	0.974359	Y	0.708333	C	0.380952	C	0.65
474	A	1	G	0.974359	R	0.583333	G	0.52381	G	0.75
475	T	1	C	0.979487	Y	0.75	C	0.619048	C	0.75
476	C	1	T	0.974359	Y	0.916667	T	0.47619	T	0.85
477	A	1	C	0.974359	M	0.791667	C	0.428571	C	0.85
478	G	1	T	0.979487	K	0.75	T	0.52381	T	0.7
479	T	1	C	0.984615	Y	0.833333	C	0.52381	C	0.75
480	G	1	T	0.974359	K	0.666667	T	0.52381	T	0.75
481	C	1	T	0.974359	Y	0.875	T	0.52381	T	0.8
482	C	1	T	0.984615	Y	0.833333	T	0.571429	T	0.8
483	C	1	T	0.984615	Y	0.791667	T	0.428571	T	0.75
484	T	1	C	0.979487	Y	0.875	C	0.47619	C	0.85
485	A	1	C	0.979487	M	0.666667	C	0.47619	C	0.55
486	A	1	G	0.979487	R	0.791667	R	0.47619	G	0.9
487	A	1	C	0.974359	M	0.75	C	0.428571	C	0.7
488	T	1	C	0.974359	Y	0.666667	C	0.571429	C	0.75
489	C	1	T	0.974359	Y	0.833333	T	0.47619	T	0.8
490	A	1	G	0.979487	R	0.875	R	0.571429	G	0.5
491	G	1	A	0.979487	R	0.875	A	0.428571	A	0.85
492	A	1	G	0.979487	R	0.875	G	0.52381	G	0.7
493	A	1	G	0.974359	R	0.833333	G	0.571429	G	0.6
494	T	1	C	0.974359	Y	0.791667	C	0.571429	C	0.8
495	C	1	T	0.979487	Y	0.75	T	0.47619	T	0.8
496	C	1	T	0.974359	Y	0.708333	T	0.52381	T	0.75
497	G	1	A	0.979487	R	0.833333	A	0.428571	A	0.75
498	A	1	G	0.974359	R	0.791667	G	0.428571	G	0.8
499	A	1	G	0.974359	R	0.583333	G	0.52381	G	0.8
500	A	1	G	0.974359	R	0.791667	G	0.619048	G	0.85
501	C	1	T	0.979487	Y	0.833333	Y	0.428571	T	0.75
502	G	1	T	0.974359	K	0.75	T	0.428571	T	0.35
503	C	1	A	0.974359	M	0.75	A	0.666667	A	0.9
504	C	1	T	0.974359	Y	0.791667	T	0.52381	T	0.85
505	T	1	C	0.974359	Y	0.958333	C	0.571429	C	0.85
506	C	1	T	0.974359	Y	0.791667	T	0.571429	T	0.7
507	C	1	T	0.979487	Y	0.791667	T	0.571429	T	0.65
508	T	1	C	0.974359	Y	0.791667	C	0.428571	C	0.8
509	A	1	G	0.979487	R	0.75	G	0.52381	G	0.8
510	C	1	T	0.984615	Y	0.708333	T	0.47619	T	0.95
511	G	1	T	0.974359	K	0.708333	T	0.571429	T	0.8
512	T	1	C	0.974359	Y	0.958333	C	0.619048	C	0.85
513	T	1	G	0.979487	K	0.958333	G	0.47619	G	0.9
514	C	1	A	0.979487	M	0.833333	A	0.571429	A	0.85
515	A	1	G	0.974359	R	0.75	G	0.47619	G	0.9
516	T	1	G	0.979487	K	0.958333	G	0.428571	G	0.65
517	T	1	C	0.974359	Y	0.833333	Y	0.47619	C	0.7
518	G	1	A	0.979487	R	0.833333	A	0.52381	A	0.7
519	G	1	A	0.979487	R	0.875	A	0.47619	A	0.75
520	T	1	C	0.974359	Y	0.833333	C	0.571429	C	0.8
521	C	1	T	0.979487	Y	0.916667	T	0.47619	T	0.8
522	G	1	A	0.974359	R	0.833333	A	0.571429	A	0.75
523	A	1	G	0.974359	R	0.708333	G	0.571429	G	0.65
524	T	1	C	0.979487	Y	0.791667	Y	0.619048	C	0.7
525	A	1	C	0.974359	M	0.833333	C	0.52381	C	0.9
526	C	1	T	0.984615	Y	0.875	Y	0.47619	T	0.65
527	C	1	T	0.979487	Y	0.916667	T	0.428571	T	0.6
528	G	1	A	0.979487	R	0.875	A	0.52381	A	0.75
529	C	1	T	0.974359	Y	0.791667	T	0.52381	T	0.85
530	A	1	G	0.989744	R	0.875	G	0.571429	G	0.7
531	G	1	A	0.979487	R	0.75	A	0.52381	A	0.6
532	A	1	G	0.979487	R	0.833333	R	0.428571	G	0.55
533	T	1	C	0.979487	Y	0.75	Y	0.666667	C	0.6
534	A	1	G	0.974359	R	0.833333	G	0.571429	G	0.7
535	G	1	A	0.984615	R	0.875	R	0.619048	A	0.7
536	A	1	G	0.974359	R	0.75	G	0.428571	G	0.7
537	G	1	A	0.979487	R	0.833333	A	0.666667	A	0.85
538	A	1	G	0.974359	R	0.791667	G	0.619048	G	0.55
539	A	1	G	0.989744	R	0.875	G	0.714286	G	0.6
540	C	1	T	0.974359	Y	0.833333	T	0.47619	T	0.8
541	G	1	A	0.974359	R	0.916667	A	0.52381	A	0.8
542	T	1	C	0.974359	Y	0.666667	C	0.619048	C	0.7
543	C	1	T	0.974359	Y	0.875	T	0.619048	T	0.45
544	C	1	T	0.974359	Y	0.875	T	0.666667	T	0.45
545	T	1	C	0.979487	Y	0.875	C	0.619048	C	0.55
546	C	1	T	0.974359	Y	0.791667	Y	0.47619	T	0.6
547	G	1	A	0.974359	R	0.875	A	0.47619	A	0.85
548	C	1	T	0.979487	Y	0.833333	T	0.571429	T	0.65
549	T	1	C	0.974359	Y	0.833333	Y	0.619048	C	0.75
550	C	1	T	0.979487	Y	0.75	T	0.666667	T	0.65
551	G	1	A	0.984615	R	0.875	A	0.666667	A	0.6
552	T	1	G	0.974359	K	0.666667	K	0.52381	G	0.65
553	A	1	G	0.974359	R	0.833333	G	0.666667	G	0.55
554	T	1	C	0.974359	Y	0.833333	C	0.619048	C	0.4
555	T	1	C	0.974359	Y	0.791667	C	0.47619	C	0.7
556	A	1	G	0.979487	R	0.875	G	0.52381	G	0.6
557	G	1	A	0.974359	R	0.833333	R	0.47619	A	0.7
558	C	1	T	0.974359	Y	0.625	T	0.428571	T	0.65
559	A	1	G	0.974359	R	0.833333	R	0.52381	G	0.85
560	A	1	G	0.979487	R	0.791667	R	0.47619	G	0.8
561	A	1	G	0.974359	R	0.875	G	0.47619	G	0.7
562	G	1	T	0.979487	K	0.875	K	0.47619	T	0.7
563	G	1	A	0.974359	R	0.708333	R	0.571429	A	0.6
564	T	1	C	0.984615	Y	0.833333	C	0.52381	C	0.55
565	T	1	C	0.979487	Y	0.833333	C	0.619048	C	0.65
566	T	1	C	0.974359	Y	0.833333	C	0.428571	C	0.6
567	G	1	A	0.974359	R	0.666667	R	0.47619	A	0.8
568	G	1	A	0.984615	R	0.833333	A	0.619048	A	0.7
569	A	1	G	0.974359	R	0.708333	G	0.380952	G	0.65
570	G	1	T	0.979487	K	0.833333	T	0.47619	T	0.7
571	A	1	G	0.979487	R	0.708333	R	0.47619	G	0.85
572	T	1	C	0.974359	Y	0.75	Y	0.428571	C	0.85
573	G	1	A	0.974359	R	0.875	A	0.47619	A	0.5
574	T	1	G	0.974359	K	0.833333	G	0.428571	G	0.65
575	A	1	C	0.979487	M	0.708333	C	0.52381	C	0.65
576	A	1	G	0.989744	R	0.875	G	0.428571	G	0.6
577	C	1	T	0.974359	Y	0.875	Y	0.47619	T	0.85
578	A	1	G	0.974359	R	0.625	G	0.571429	G	0.5
579	C	1	T	0.984615	Y	0.833333	T	0.52381	T	0.6
580	A	1	G	0.974359	R	0.791667	R	0.52381	G	0.7
581	A	1	G	0.974359	R	0.833333	G	0.428571	G	0.7
582	G	1	A	0.974359	R	0.875	A	0.52381	A	0.7
583	A	1	G	0.974359	R	0.791667	G	0.619048	G	0.6
584	A	1	G	0.974359	R	0.791667	R	0.619048	G	0.55
585	G	1	A	0.974359	R	0.875	A	0.52381	A	0.7
586	A	1	C	0.974359	M	0.708333	C	0.571429	C	0.6
587	C	1	T	0.974359	Y	0.791667	T	0.47619	T	0.6
588	C	1	T	0.974359	Y	0.708333	T	0.571429	T	0.55
589	T	1	C	0.979487	Y	0.833333	C	0.47619	C	0.6
590	G	1	A	0.979487	R	0.833333	R	0.52381	A	0.7
591	C	1	A	0.974359	M	0.833333	A	0.619048	A	0.6
592	A	1	C	0.974359	M	0.791667	M	0.52381	C	0.6
593	A	1	G	0.979487	R	0.833333	G	0.52381	G	0.75
594	C	1	T	0.974359	Y	0.75	T	0.619048	T	0.6
595	A	1	G	0.979487	R	0.833333	G	0.666667	G	0.8
596	A	1	G	0.974359	R	0.833333	R	0.47619	G	0.7
597	G	1	T	0.979487	K	0.875	T	0.47619	T	0.7
598	G	1	A	0.974359	R	0.875	A	0.428571	A	0.65
599	T	1	C	0.974359	Y	0.708333	Y	0.47619	C	0.75
600	A	1	G	0.974359	R	0.833333	R	0.52381	G	0.6
601	C	1	A	0.974359	M	0.75	M	0.52381	A	0.85
602	T	1	C	1	C	0.958333	C	0.809524	C	0.8
603	T	1	G	0.974359	K	0.75	K	0.619048	G	0.75
604	C	1	A	0.974359	M	0.791667	A	0.47619	A	0.7
605	T	1	C	0.979487	Y	0.666667	Y	0.619048	C	0.6
606	G	1	T	0.974359	K	0.833333	K	0.761905	T	0.8
607	G	1	A	0.974359	R	0.833333	R	0.619048	A	0.7
608	G	1	A	0.979487	R	0.75	A	0.571429	A	0.6
609	A	1	G	0.979487	R	0.958333	G	0.571429	G	0.9
610	T	1	C	0.979487	Y	0.916667	C	0.52381	C	0.85
611	C	1	T	0.974359	Y	0.833333	T	0.571429	T	0.8
612	T	1	C	0.974359	Y	0.875	C	0.428571	C	0.8
613	G	1	A	0.974359	R	0.875	A	0.47619	A	0.8
614	A	1	G	0.974359	R	0.916667	G	0.52381	G	0.9
615	C	1	T	0.979487	Y	0.833333	T	0.52381	T	0.8
616	C	1	T	0.974359	Y	0.791667	T	0.571429	T	0.75
617	C	1	T	1	Y	0.666667	T	0.714286	T	0.85
618	A	1	G	0.974359	R	0.875	G	0.571429	G	0.8
619	G	1	T	0.984615	K	0.791667	T	0.52381	T	0.85
620	A	1	G	0.979487	R	0.875	G	0.52381	G	0.85
621	A	1	G	0.979487	R	0.875	G	0.619048	G	0.85
622	A	1	G	0.979487	R	0.791667	G	0.571429	G	0.75
623	G	1	A	0.979487	R	0.833333	A	0.571429	A	0.8
624	G	1	A	0.984615	R	0.833333	A	0.761905	A	0.65
625	C	1	T	0.979487	Y	0.916667	T	0.52381	T	0.9
626	C	1	T	0.979487	Y	0.75	T	0.52381	T	0.8
627	A	1	G	0.979487	R	0.708333	G	0.571429	G	0.8
628	C	1	T	0.974359	Y	0.833333	T	0.52381	T	0.8
629	G	1	T	0.974359	K	0.833333	T	0.619048	T	0.9
630	T	1	C	0.974359	Y	0.916667	C	0.52381	C	0.9
631	A	1	C	0.974359	M	0.791667	C	0.52381	C	0.8
632	C	1	A	0.979487	M	0.791667	A	0.571429	A	0.9
633	T	1	G	0.974359	K	0.833333	G	0.666667	G	0.7
634	T	1	G	0.974359	K	0.708333	G	0.52381	G	0.9
635	C	1	T	0.974359	Y	0.875	T	0.571429	T	0.65
636	A	1	G	0.979487	R	0.708333	G	0.47619	G	0.8
637	G	1	A	0.974359	R	0.666667	A	0.428571	A	0.7
638	T	1	G	0.984615	K	0.708333	G	0.619048	G	0.65
639	C	1	T	0.974359	Y	0.791667	T	0.52381	T	0.85
640	G	1	A	0.984615	R	0.916667	A	0.47619	A	0.75
641	T	1	C	0.974359	Y	0.791667	C	0.52381	C	0.65
642	T	1	C	0.974359	Y	0.833333	C	0.619048	C	0.85
643	A	1	G	0.974359	R	0.791667	G	0.52381	G	0.65
644	A	1	G	0.974359	R	0.75	G	0.428571	G	0.75
645	C	1	T	0.979487	Y	0.875	T	0.47619	T	0.9
646	A	1	C	0.979487	M	0.666667	C	0.47619	C	0.7
647	T	1	C	0.979487	Y	0.708333	C	0.571429	C	0.85
648	C	1	T	0.974359	Y	0.875	T	0.52381	T	0.85
649	A	1	G	0.974359	R	0.708333	G	0.619048	G	0.85
650	T	1	C	0.974359	Y	0.916667	C	0.571429	C	0.85
651	T	1	G	0.979487	K	0.875	G	0.47619	G	0.95
652	C	1	T	0.979487	Y	0.666667	Y	0.571429	T	0.6
653	T	1	C	0.974359	Y	0.708333	Y	0.47619	C	0.9
654	C	1	A	0.974359	M	0.666667	A	0.52381	A	0.8
655	A	1	C	0.974359	M	0.666667	M	0.428571	C	0.85
656	G	1	T	0.979487	K	0.625	T	0.47619	T	0.7
657	G	1	A	0.979487	R	0.833333	A	0.47619	A	0.75
658	A	1	G	0.974359	R	0.75	R	0.619048	G	0.75
659	G	1	A	0.979487	R	0.833333	A	0.571429	A	0.9
660	T	1	C	0.974359	Y	0.791667	C	0.52381	C	0.85
661	T	1	C	0.974359	Y	0.791667	C	0.47619	C	0.55
662	T	1	G	0.979487	K	0.875	K	0.52381	G	0.8
663	G	1	A	0.974359	R	0.708333	A	0.571429	A	0.6
664	A	1	G	0.984615	R	0.833333	G	0.47619	G	0.8
665	G	1	A	0.984615	R	0.791667	A	0.47619	A	0.8
666	A	1	G	0.979487	R	0.75	G	0.47619	G	0.9
667	C	1	A	0.974359	M	0.708333	A	0.47619	A	0.7
668	G	1	T	0.974359	K	0.666667	T	0.52381	T	0.55
669	T	1	C	0.974359	Y	0.791667	Y	0.428571	C	0.9
670	C	1	T	0.974359	Y	0.833333	T	0.52381	T	0.65
671	A	1	G	0.979487	R	0.791667	G	0.380952	G	0.75
672	T	1	C	0.974359	Y	0.791667	C	0.571429	C	0.55
673	A	1	G	0.974359	R	0.75	G	0.619048	G	0.9
674	A	1	G	0.974359	R	0.875	G	0.47619	G	0.55
675	C	1	T	0.974359	Y	0.833333	Y	0.47619	T	0.9
676	C	1	T	0.974359	Y	0.875	T	0.47619	T	0.8
677	T	1	G	0.979487	K	0.75	G	0.428571	G	0.9
678	T	1	C	0.979487	Y	0.708333	C	0.571429	C	0.75
679	A	1	G	0.974359	R	0.875	G	0.52381	G	0.85
680	T	1	C	0.974359	Y	0.791667	C	0.666667	C	0.75
681	A	1	G	0.979487	R	0.75	G	0.571429	G	0.65
682	G	1	A	0.974359	R	0.75	A	0.52381	A	0.75
683	T	1	C	0.974359	Y	0.875	C	0.714286	C	0.6
684	T	1	C	0.974359	Y	0.75	C	0.47619	C	0.7
685	C	1	T	0.979487	Y	0.791667	T	0.47619	T	0.7
686	A	1	G	0.974359	R	0.833333	G	0.428571	G	0.65
687	A	1	G	0.979487	R	0.791667	G	0.428571	G	0.7
688	C	1	T	0.974359	Y	0.875	T	0.52381	T	0.6
689	A	1	G	0.979487	R	0.958333	G	0.619048	G	0.7
690	A	1	G	0.974359	R	0.666667	G	0.428571	G	0.6
691	A	1	G	0.979487	R	0.791667	G	0.761905	G	0.65
692	G	1	T	0.974359	K	0.75	T	0.761905	T	0.8
693	T	1	C	0.974359	Y	0.75	C	0.714286	C	0.85
694	G	1	A	0.979487	R	0.625	A	0.761905	A	0.75
695	A	1	G	0.974359	R	0.75	G	0.571429	G	0.8
696	T	1	C	0.974359	Y	0.75	C	0.52381	C	0.75
697	C	1	T	0.974359	Y	0.791667	T	0.47619	T	0.7
698	G	1	A	0.974359	R	0.833333	A	0.666667	A	0.8
699	A	1	G	0.974359	R	0.625	G	0.619048	G	0.75
700	A	1	G	0.974359	R	0.791667	G	0.428571	G	0.8
701	A	1	G	0.979487	R	0.75	R	0.47619	G	0.85
702	C	1	T	0.979487	Y	0.833333	T	0.666667	T	0.8
703	T	1	C	0.974359	Y	0.708333	C	0.571429	C	0.75
704	C	1	T	0.979487	Y	0.75	T	0.619048	T	0.85
705	T	1	C	0.979487	Y	0.708333	C	0.52381	C	0.75
706	G	1	A	0.979487	R	0.75	A	0.47619	A	0.7
707	A	1	G	0.984615	R	0.666667	G	0.428571	G	0.55
708	G	1	A	0.974359	R	0.916667	A	0.52381	A	0.75
709	T	1	G	0.979487	K	0.75	G	0.428571	G	0.75
710	G	1	T	0.979487	K	0.75	T	0.428571	T	0.6
711	C	1	T	0.974359	Y	0.708333	T	0.52381	T	0.7
712	T	1	C	0.974359	Y	0.708333	C	0.571429	C	0.75
713	G	1	A	0.979487	R	0.791667	A	0.619048	A	0.8
714	A	1	G	0.974359	R	0.541667	G	0.52381	G	0.65
715	C	1	T	0.974359	Y	0.833333	T	0.52381	T	0.7
716	A	1	G	0.974359	R	0.791667	G	0.47619	G	0.8
717	A	1	C	0.974359	M	0.666667	C	0.619048	C	0.8
718	G	1	A	0.979487	R	0.75	A	0.47619	A	0.7
719	T	1	C	0.984615	Y	0.791667	C	0.47619	C	0.85
720	T	1	C	0.974359	Y	0.791667	C	0.52381	C	0.9
721	T	1	G	0.974359	K	0.875	G	0.428571	G	0.8
722	A	1	C	0.979487	M	0.958333	C	0.47619	C	0.8
723	G	1	A	0.974359	R	0.791667	A	0.428571	A	0.8
724	A	1	G	0.974359	R	0.75	G	0.52381	G	0.75
725	T	1	C	0.979487	Y	0.791667	C	0.666667	C	0.75
726	C	1	T	0.984615	Y	0.833333	T	0.52381	T	0.8
727	T	1	C	0.974359	Y	0.875	C	0.52381	C	0.9
728	T	1	C	0.979487	Y	0.75	C	0.428571	C	0.85
729	G	1	T	0.979487	K	0.75	T	0.52381	T	0.85
730	T	1	C	0.979487	Y	0.75	C	0.619048	C	0.95
731	T	1	C	0.979487	Y	0.791667	C	0.52381	C	0.85
732	G	1	A	0.979487	R	0.791667	A	0.666667	A	0.8
733	G	1	A	0.974359	R	0.833333	R	0.619048	A	0.8
734	T	1	C	0.989744	Y	0.875	C	0.619048	C	0.85
735	T	1	C	0.994872	Y	0.958333	C	0.52381	C	0.9
736	A	1	G	0.994872	R	0.958333	G	0.52381	G	0.85
737	C	1	T	0.979487	Y	0.916667	T	0.47619	T	0.85
738	A	1	G	0.974359	R	0.833333	R	0.47619	G	0.75
739	C	1	T	0.974359	Y	0.708333	T	0.47619	T	0.65
740	G	1	T	0.974359	K	0.875	K	0.428571	T	0.6
741	C	1	T	0.979487	Y	0.75	T	0.619048	T	0.8
742	C	1	T	0.974359	Y	0.916667	T	0.47619	T	0.8
743	T	1	C	0.974359	Y	0.791667	C	0.666667	C	0.7
744	G	1	A	0.979487	R	0.833333	R	0.52381	A	0.8
745	T	1	G	0.974359	K	0.75	G	0.619048	G	0.75
746	C	1	T	0.974359	Y	0.833333	T	0.47619	T	0.85
747	C	1	T	0.979487	Y	0.75	T	0.47619	T	0.8
748	A	1	G	0.974359	R	0.833333	G	0.619048	G	0.8
749	A	1	G	0.979487	R	0.708333	G	0.666667	G	0.7
750	C	1	T	0.974359	Y	0.75	T	0.47619	T	0.9
751	A	1	G	0.979487	R	0.75	G	0.571429	G	0.7
752	G	1	T	0.974359	K	0.791667	K	0.428571	T	0.5
753	T	1	C	0.974359	Y	0.916667	Y	0.571429	C	0.8
754	G	1	A	0.974359	R	0.833333	A	0.619048	A	0.7
755	A	1	G	0.974359	R	0.791667	G	0.571429	G	0.6
756	G	1	A	0.979487	R	0.708333	A	0.809524	A	0.75
757	A	1	G	0.984615	R	0.791667	G	0.666667	G	0.65
758	A	1	G	0.974359	R	0.791667	G	0.52381	G	0.75
759	A	1	G	0.979487	R	0.75	G	0.666667	G	0.65
760	T	1	C	0.979487	Y	0.666667	C	0.619048	C	0.75
761	T	1	C	0.979487	Y	0.833333	C	0.666667	C	0.8
762	A	1	G	0.974359	R	0.875	G	0.428571	G	0.65
763	G	1	A	0.974359	R	0.875	A	0.619048	A	0.8
764	C	1	T	0.979487	Y	0.75	T	0.571429	T	0.5
765	G	1	A	0.979487	R	0.791667	A	0.571429	A	0.75
766	T	1	G	0.979487	K	0.791667	K	0.619048	G	0.7
767	C	1	T	0.974359	Y	0.708333	T	0.47619	T	0.7
768	G	1	A	0.974359	R	0.875	A	0.52381	A	0.75
769	T	1	G	0.979487	K	0.666667	G	0.52381	G	0.75
770	G	1	A	0.974359	R	0.791667	A	0.666667	A	0.65
771	A	1	G	0.989744	R	0.791667	G	0.52381	G	0.85
772	C	1	T	0.974359	Y	0.666667	T	0.571429	T	0.55
773	C	1	T	0.974359	Y	0.791667	T	0.52381	T	0.85
774	G	1	A	0.974359	R	0.708333	A	0.47619	A	0.65
775	T	1	G	0.979487	K	0.875	G	0.52381	G	0.65
776	G	1	A	0.974359	R	0.833333	A	0.428571	A	0.65
777	T	1	G	0.974359	K	0.916667	K	0.571429	G	0.85
778	A	1	G	0.979487	R	0.833333	R	0.571429	G	0.75
779	T	1	C	0.979487	Y	0.875	C	0.52381	C	0.8
780	G	1	A	0.979487	R	0.958333	A	0.52381	A	0.7
781	G	1	A	0.974359	R	0.791667	A	0.428571	A	0.65
782	G	1	A	0.974359	R	0.666667	A	0.52381	A	0.5
783	G	1	A	0.974359	R	0.833333	A	0.714286	A	0.7
784	A	1	C	0.989744	M	0.958333	C	0.52381	C	0.9
785	A	1	G	0.979487	R	0.958333	G	0.666667	G	0.65
786	G	1	A	0.984615	R	0.666667	A	0.571429	A	0.65
787	A	1	G	0.974359	R	0.916667	G	0.571429	G	0.65
788	A	1	G	0.984615	R	0.958333	R	0.666667	G	0.85
789	G	1	A	0.974359	R	0.833333	A	0.714286	A	0.55
790	G	1	A	0.974359	R	0.75	R	0.571429	A	0.85
791	T	1	G	0.989744	K	0.958333	G	0.52381	G	0.85
792	A	1	G	0.989744	R	0.958333	G	0.47619	G	0.85
793	G	1	A	0.994872	R	0.958333	A	0.52381	A	0.85
794	G	1	A	0.974359	R	0.75	R	0.47619	A	0.9
795	T	1	C	0.989744	Y	0.833333	C	0.571429	C	0.85
796	T	1	C	0.979487	Y	0.833333	C	0.571429	C	0.8
797	T	1	C	0.974359	Y	0.833333	C	0.619048	C	0.65
798	T	1	C	0.974359	Y	0.791667	Y	0.571429	C	0.9
799	T	1	C	0.974359	Y	0.875	Y	0.52381	C	0.9
800	G	1	A	0.979487	R	0.875	A	0.428571	A	0.75
801	T	1	C	0.974359	Y	0.541667	Y	0.619048	C	0.8
802	C	1	A	0.984615	M	0.75	M	0.571429	A	0.8
803	C	1	T	0.979487	Y	0.875	T	0.571429	T	0.65
804	T	1	C	0.979487	Y	0.833333	C	0.666667	C	0.7
805	C	1	T	0.974359	Y	0.583333	T	0.714286	T	0.8
806	C	1	A	0.974359	M	0.708333	M	0.52381	A	0.8
807	G	1	A	0.979487	R	0.791667	R	0.52381	A	0.75
808	C	1	T	0.974359	Y	0.833333	Y	0.619048	T	0.7
809	C	1	T	0.974359	Y	0.875	Y	0.619048	T	0.8
810	C	1	A	0.979487	M	0.875	A	0.47619	A	0.9
811	T	1	C	0.974359	Y	0.708333	C	0.428571	C	0.9
812	T	1	G	0.974359	K	0.875	K	0.380952	G	0.7
813	G	1	T	0.979487	K	0.916667	T	0.52381	T	0.7
814	T	1	C	0.979487	Y	0.916667	C	0.666667	C	0.7
815	A	1	G	0.979487	R	0.833333	G	0.666667	G	0.75
816	T	1	C	0.974359	Y	0.75	C	0.714286	C	0.8
817	C	1	T	0.974359	Y	0.75	T	0.619048	T	0.7
818	C	1	T	0.974359	Y	0.75	T	0.52381	T	0.75
819	A	1	G	0.974359	R	0.75	G	0.47619	G	0.75
820	A	1	G	0.974359	R	0.916667	R	0.619048	G	0.9
821	A	1	G	0.979487	R	0.875	G	0.571429	G	0.55
822	C	1	T	0.974359	Y	0.708333	T	0.571429	T	0.8
823	G	1	T	0.974359	K	0.666667	K	0.380952	T	0.8
824	A	1	G	0.974359	R	0.583333	G	0.571429	G	0.7
825	C	1	T	0.974359	Y	0.916667	T	0.52381	T	0.8
826	A	1	G	0.974359	R	0.75	G	0.47619	G	0.7
827	T	1	C	0.984615	Y	0.791667	C	0.571429	C	0.8
828	A	1	G	0.989744	R	0.958333	G	0.571429	G	0.75
829	C	1	T	0.979487	Y	0.833333	T	0.52381	T	0.8
830	C	1	T	0.974359	Y	0.791667	T	0.666667	T	0.65
831	T	1	C	0.979487	Y	0.833333	C	0.47619	C	0.95
832	G	1	A	0.974359	R	0.708333	A	0.52381	A	0.8
833	A	1	G	0.979487	R	0.708333	G	0.52381	G	0.85
834	A	1	G	0.974359	R	0.791667	G	0.571429	G	0.75
835	T	1	C	0.974359	Y	0.833333	C	0.380952	C	0.85
836	G	1	A	0.979487	R	0.708333	A	0.571429	A	0.85
837	A	1	G	0.974359	R	0.791667	G	0.52381	G	0.8
838	C	1	T	0.974359	Y	0.75	T	0.619048	T	0.6
839	C	1	T	0.979487	Y	0.791667	T	0.619048	T	0.55
840	C	1	A	0.974359	M	0.791667	A	0.619048	A	0.7
841	A	1	C	0.979487	M	0.833333	M	0.52381	C	0.7
842	G	1	A	0.974359	R	0.75	A	0.571429	A	0.6
843	G	1	A	0.979487	R	0.666667	A	0.666667	A	0.8
844	C	1	T	0.979487	Y	0.916667	T	0.666667	T	0.75
845	G	1	A	0.974359	R	0.916667	A	0.571429	A	0.8
846	A	1	C	0.974359	M	0.875	C	0.666667	C	0.75
847	G	1	A	0.974359	R	0.833333	A	0.47619	A	0.75
848	G	1	A	0.974359	R	0.833333	A	0.619048	A	0.8
849	T	1	G	0.984615	K	0.708333	G	0.666667	G	0.85
850	A	1	G	0.984615	R	0.833333	G	0.571429	G	0.75
851	G	1	A	0.989744	R	0.875	A	0.666667	A	0.7
852	A	1	G	0.979487	R	0.791667	G	0.809524	G	0.6
853	C	1	T	0.974359	Y	0.791667	T	0.619048	T	0.85
854	T	1	C	0.974359	Y	0.875	C	0.571429	C	0.9
855	G	1	A	0.974359	R	0.875	A	0.571429	A	0.85
856	A	1	G	0.974359	R	0.791667	G	0.52381	G	0.65
857	G	1	A	0.974359	R	0.75	A	0.571429	A	0.65
858	C	1	A	0.974359	M	0.833333	A	0.571429	A	0.8
859	G	1	A	0.974359	R	0.791667	A	0.52381	A	0.75
860	C	1	T	0.974359	Y	0.791667	T	0.47619	T	0.85
861	A	1	G	0.974359	R	0.833333	G	0.619048	G	0.7
862	A	1	G	0.984615	R	0.791667	G	0.47619	G	0.7
863	C	1	T	0.979487	Y	0.833333	T	0.47619	T	0.8
864	A	1	C	0.979487	M	0.791667	C	0.571429	C	0.85
865	A	1	G	0.974359	R	0.875	G	0.571429	G	0.8
866	G	1	A	0.984615	R	0.666667	A	0.52381	A	0.7
867	T	1	C	0.984615	Y	0.833333	C	0.52381	C	0.85
868	T	1	G	0.979487	K	0.75	G	0.619048	G	0.9
869	G	1	A	0.979487	R	0.75	A	0.428571	A	0.75
870	C	1	T	0.974359	Y	0.833333	T	0.619048	T	0.85
871	G	1	A	0.974359	R	0.958333	A	0.571429	A	0.75
872	G	1	T	0.974359	K	0.708333	T	0.619048	T	0.75
873	A	1	G	0.974359	R	0.666667	G	0.47619	G	0.8
874	T	1	C	0.974359	Y	0.875	C	0.380952	C	0.9
875	G	1	A	0.974359	R	0.625	A	0.47619	A	0.85
876	T	1	C	0.974359	Y	0.958333	C	0.47619	C	0.95
877	G	1	T	0.979487	K	0.833333	T	0.571429	T	0.9
878	T	1	C	0.974359	Y	0.666667	C	0.619048	C	0.8
879	T	1	G	0.984615	K	0.708333	G	0.47619	G	0.85
880	C	1	T	0.979487	Y	0.875	T	0.52381	T	0.6
881	A	1	C	0.974359	M	0.833333	C	0.571429	C	0.85
882	C	1	T	0.979487	Y	0.875	T	0.428571	T	0.85
883	T	1	C	0.974359	Y	0.791667	C	0.666667	C	0.6
884	C	1	T	0.974359	Y	0.875	T	0.47619	T	0.8
885	C	1	T	0.979487	Y	0.75	T	0.619048	T	0.95
886	T	1	C	0.979487	Y	0.833333	C	0.52381	C	0.9
887	A	1	C	0.984615	M	0.916667	C	0.52381	C	0.85
888	C	1	T	0.984615	Y	0.708333	T	0.666667	T	0.8
889	G	1	T	0.979487	K	0.875	T	0.52381	T	0.9
890	A	1	G	0.974359	R	0.958333	G	0.52381	G	0.85
891	A	1	G	0.974359	R	0.833333	R	0.428571	G	0.85
892	C	1	T	0.974359	Y	0.875	T	0.571429	T	0.9
893	A	1	G	0.979487	R	0.708333	G	0.619048	G	0.85
894	T	1	G	0.974359	K	0.833333	G	0.619048	G	0.75
895	T	1	C	0.974359	Y	0.666667	C	0.571429	C	0.75
896	T	1	C	0.974359	Y	0.875	C	0.571429	C	0.7
897	A	1	G	0.979487	R	0.75	G	0.666667	G	0.75
898	C	1	T	0.984615	Y	0.75	T	0.714286	T	0.7
899	G	1	A	0.974359	R	0.875	A	0.619048	A	0.8
900	A	1	G	0.974359	R	0.833333	G	0.619048	G	0.8
901	C	1	T	0.974359	Y	0.75	T	0.666667	T	0.8
902	T	1	C	0.974359	Y	0.791667	C	0.619048	C	0.75
903	G	1	A	0.979487	R	0.791667	A	0.619048	A	0.6
904	A	1	G	0.974359	R	0.666667	G	0.571429	G	0.55
905	A	1	G	0.974359	R	0.833333	G	0.666667	G	0.85
906	C	1	A	0.974359	M	0.75	A	0.571429	A	0.85
907	C	1	T	0.984615	Y	0.875	T	0.52381	T	0.6
908	A	1	G	0.979487	R	0.833333	G	0.619048	G	0.7
909	T	1	C	0.974359	Y	0.833333	C	0.714286	C	0.7
910	G	1	T	0.979487	K	0.875	T	0.571429	T	0.8
911	T	1	C	0.974359	Y	0.791667	C	0.571429	C	0.8
912	T	1	C	0.984615	Y	0.791667	C	0.666667	C	0.8
913	G	1	A	0.979487	R	0.666667	A	0.666667	A	0.9
914	A	1	G	0.974359	R	0.75	G	0.428571	G	0.65
915	A	1	C	0.974359	M	0.666667	C	0.571429	C	0.7
916	C	1	A	0.974359	M	0.833333	A	0.571429	A	0.8
917	T	1	C	0.979487	Y	0.625	C	0.619048	C	0.9
918	A	1	G	0.974359	R	0.875	R	0.47619	G	0.75
919	C	1	A	0.974359	M	0.875	M	0.571429	A	0.75
920	C	1	T	0.974359	Y	0.75	Y	0.571429	T	0.7
921	A	1	G	0.974359	R	0.75	G	0.619048	G	0.65
922	C	1	A	0.974359	M	0.916667	A	0.714286	A	0.6
923	A	1	G	0.974359	R	0.916667	G	0.714286	G	0.65
924	G	1	T	0.974359	K	0.833333	T	0.571429	T	0.7
925	A	1	G	0.974359	R	0.916667	G	0.714286	G	0.55
926	G	1	A	0.974359	R	0.75	A	0.571429	A	0.5
927	T	1	C	0.984615	Y	0.708333	C	0.809524	C	0.5
928	A	1	G	0.979487	R	0.75	G	0.666667	G	0.5
929	T	1	C	0.979487	Y	0.875	C	0.52381	C	0.65
930	A	1	G	0.974359	R	0.75	G	0.571429	G	0.8
931	G	1	T	0.979487	K	0.791667	T	0.619048	T	0.7
932	A	1	G	0.979487	R	0.708333	G	0.714286	G	0.6
933	T	1	G	0.984615	K	0.791667	G	0.666667	G	0.65
934	T	1	C	0.974359	Y	0.833333	C	0.52381	C	0.65
935	A	1	C	0.979487	M	0.791667	C	0.571429	C	0.65
936	C	1	T	0.974359	Y	0.791667	T	0.666667	T	0.75
937	C	1	T	0.974359	Y	0.708333	T	0.619048	T	0.7
938	G	1	A	0.974359	R	0.791667	A	0.52381	A	0.7
939	A	1	G	0.974359	R	0.875	G	0.619048	G	0.7
940	C	1	T	0.984615	Y	0.875	T	0.666667	T	0.8
941	A	1	G	0.984615	R	0.75	G	0.666667	G	0.75
942	C	1	T	0.974359	Y	0.833333	T	0.666667	T	0.7
943	T	1	C	0.974359	Y	0.708333	C	0.52381	C	0.75
944	G	1	A	0.974359	R	0.833333	A	0.571429	A	0.6
945	A	1	C	0.974359	M	0.708333	M	0.52381	C	0.7
946	C	1	T	0.974359	Y	0.875	Y	0.571429	T	0.65
947	G	1	A	0.974359	R	0.833333	A	0.47619	A	0.75
948	A	1	G	0.979487	R	0.875	G	0.47619	G	0.85
949	G	1	A	0.979487	R	0.666667	A	0.52381	A	0.85
950	G	1	A	0.974359	R	0.791667	A	0.47619	A	0.65
951	T	1	C	0.994872	Y	0.958333	Y	0.52381	C	0.9
952	A	1	C	0.994872	M	0.958333	C	0.47619	C	0.9
953	T	1	C	0.994872	Y	0.958333	Y	0.52381	C	0.85
954	A	1	G	0.989744	R	0.958333	G	0.47619	G	0.9
955	A	1	G	0.974359	R	0.708333	G	0.52381	G	0.8
956	T	1	C	0.979487	Y	0.833333	C	0.619048	C	0.6
957	T	1	C	0.979487	Y	0.791667	C	0.571429	C	0.65
958	T	1	C	0.974359	Y	0.791667	C	0.52381	C	0.6
959	T	1	C	0.974359	Y	0.625	C	0.571429	C	0.7
960	A	1	G	0.974359	R	0.75	G	0.666667	G	0.55
961	T	1	C	0.974359	Y	0.75	C	0.714286	C	0.65
962	A	1	G	0.974359	R	0.833333	G	0.571429	G	0.7
963	G	1	A	0.974359	R	0.833333	A	0.666667	A	0.65
964	A	1	C	0.979487	M	0.666667	C	0.571429	C	0.65
965	A	1	G	0.994872	R	0.916667	G	0.428571	G	0.65
966	C	1	T	0.974359	Y	0.875	T	0.52381	T	0.75
967	T	1	C	0.979487	Y	0.916667	C	0.619048	C	0.9
968	T	1	C	0.974359	Y	0.958333	C	0.619048	C	0.55
969	A	1	G	0.979487	R	0.791667	G	0.428571	G	0.85
970	A	1	G	0.974359	R	0.833333	G	0.571429	G	0.7
971	T	1	G	0.974359	K	0.75	G	0.571429	G	0.75
972	A	1	G	0.984615	R	0.791667	G	0.571429	G	0.6
973	A	1	G	0.974359	R	0.875	G	0.714286	G	0.6
974	T	1	C	0.974359	Y	0.666667	C	0.52381	C	0.4
975	C	1	T	0.974359	Y	0.791667	T	0.619048	T	0.65
976	G	1	A	0.979487	R	0.791667	A	0.619048	A	0.65
977	C	1	A	0.974359	M	0.708333	A	0.714286	A	0.65
978	C	1	T	0.974359	Y	0.75	T	0.571429	T	0.45
979	A	1	G	0.974359	R	0.791667	G	0.571429	G	0.55
980	T	1	C	0.979487	Y	0.708333	C	0.666667	C	0.55
981	A	1	G	0.974359	R	0.833333	G	0.666667	G	0.6
982	G	1	T	0.974359	K	0.791667	T	0.714286	T	0.8
983	G	1	A	0.974359	R	0.666667	A	0.47619	A	0.65
984	C	1	T	0.979487	Y	0.708333	T	0.619048	T	0.6
985	A	1	G	0.974359	R	0.833333	G	0.714286	G	0.65
986	A	1	G	0.979487	R	0.791667	G	0.571429	G	0.7
987	A	1	G	0.974359	R	0.833333	G	0.571429	G	0.8
988	A	1	G	0.979487	R	0.875	G	0.47619	G	0.9
989	G	1	A	0.979487	R	0.833333	A	0.380952	A	0.85
990	A	1	C	0.974359	M	0.833333	C	0.47619	C	0.75
991	C	1	A	0.979487	M	0.833333	A	0.47619	A	0.7
992	A	1	C	0.974359	M	0.875	C	0.571429	C	0.8
993	G	1	A	0.974359	R	0.958333	A	0.52381	A	0.75
994	A	1	G	0.979487	R	0.791667	G	0.571429	G	0.9
995	A	1	G	0.979487	R	0.708333	G	0.52381	G	0.85
996	A	1	C	0.979487	M	0.833333	C	0.666667	C	0.8
997	T	1	C	0.979487	Y	0.833333	C	0.619048	C	0.5
998	A	1	G	0.979487	R	0.75	G	0.47619	G	0.75
999	T	1	C	0.974359	Y	0.791667	C	0.666667	C	0.6
1000	T	1	G	0.974359	K	0.791667	G	0.619048	G	0.7
