# Supplementary material for: Development and validation of a 1 K sika deer (Cervus nippon) SNP Chip
Source: BMC Genom Data. 2021 Sep 17;22:35. doi: 10.1186/s12863-021-00994-z (PMC8447661; doi:10.1186/s12863-021-00994-z)
Supplement: Supplementary file 13 — Additional file 13 Table S6. Sequencing quality information of samples used to correct 1 K SNP chip results. [file 12863_2021_994_MOESM13_ESM.xlsx]

## Sheet: Sheet1
Sample	Clean_reads	Clean_bases(bp)	mapped_reads	mapped_bases(bp)	mapping_rate	Average_depth	Coverage_1X	Coverage_4X	Coverage_10X	Coverage_20X
F1_1	717157906	107574000000	627160222	94074033300	0.9669	25.25	0.9869	0.9823	0.9562	0.6696
F1_2	523508462	78526269300	516679751	76541437101	0.987	23.99	0.9876	0.9824	0.9518	0.6075
F1_3	529107206	79366080900	506434384	75072410329	0.9571	23.56	0.9866	0.9817	0.9503	0.5924
F1_4	523640892	78546133800	515065863	76322646881	0.9836	23.81	0.9881	0.9825	0.9507	0.5916
F1_5	523131594	78469739100	515147651	76396759243	0.9847	23.79	0.9868	0.9821	0.951	0.6
F1_6	528630218	79294532700	522113923	77415859205	0.9877	24.84	0.9878	0.9826	0.9578	0.6702
F1_7	526055624	78908343600	518923949	76914012090	0.9864	24.02	0.9866	0.982	0.9531	0.6098
F1_8	612400118	91860017700	598324553	88743402670	0.977	26.89	0.9878	0.9835	0.963	0.7519
F1_9	512496130	76874419500	504150768	74784253167	0.9837	23.06	0.9878	0.9827	0.9484	0.5662
F1_10	554628296	83194244400	543700421	80652810584	0.9803	24.47	0.9879	0.9831	0.9546	0.6373
F2_1	524132526	78619878900	504862706	74868564800	0.9632	23.04	0.988	0.9829	0.9461	0.5527
F2_2	598363430	89754514500	582411051	86337923266	0.9733	25.6	0.9871	0.9829	0.9596	0.6939
F2_3	626269824	93940473600	614115641	91048109897	0.9806	27.83	0.9884	0.984	0.9665	0.7863
F2_4	522484126	78372618900	514738527	76333542800	0.9852	25.21	0.988	0.9831	0.9611	0.7024
F2_5	528741084	79311162600	521372837	77286342650	0.9861	24.66	0.9875	0.9826	0.9578	0.6568
F2_6	522401216	78360182400	515846091	76503464614	0.9875	24.57	0.9879	0.9826	0.9559	0.6485
F2_7	534487010	80173051500	527951916	78223652307	0.9878	24.6	0.9866	0.9822	0.9561	0.6431
F2_8	531024948	79653742200	524198469	77503194137	0.9871	26.77	0.9851	0.9804	0.9719	0.742
F2_9	513061662	76959249300	506188143	74804725455	0.9866	25.65	0.985	0.9798	0.9566	0.6831
F3_1	529533194	79429979100	523833898	77486704903	0.9892	26.26	0.9854	0.9808	0.9714	0.7129
F3_2	526115728	78917359200	520050165	76861454885	0.9885	26.8	0.9848	0.9802	0.9723	0.7656
F3_3	525201542	78780231300	519331345	76775194813	0.9888	26.71	0.985	0.9804	0.9721	0.7605
F3_4	533329698	79999454700	525894155	77733023456	0.9861	27.42	0.9852	0.9804	0.9635	0.7902
F3_5	540002266	81000339900	533933276	78950611539	0.9888	27.12	0.9851	0.9806	0.9726	0.7753
F3_6	525991710	78898756500	515989375	76285939959	0.981	26.57	0.9849	0.9802	0.9714	0.7332
F3_7	735006140	110000000000	724286674	108000000000	0.9854	32.9	0.989	0.9855	0.9761	0.9035
F3_8	653349654	98002448100	642397844	95300882837	0.9832	28.26	0.9891	0.9852	0.9686	0.801
F3_9	592318734	88847810100	582210831	86373535971	0.9829	25.76	0.9883	0.9836	0.9593	0.7131
